# Supplementary material for: Bis(2,2′-bipyridyl-κ2 N,N′)(sulfato-κ2 O,O′)zinc(II) ethane-1,2-diol solvate
Source: Acta Crystallogr Sect E Struct Rep Online. 2010 Jan 9;66(Pt 2):m131. doi: 10.1107/S1600536809055433 (PMC2979970; doi:10.1107/S1600536809055433)
Supplement: Supplementary file 1 [file e-66-0m131-sup1.cif]

##############################################################################
###                                                                        ###
###        Electronic paper (Acta Crystallographica Section E)             ###
###                                                                        ###
##############################################################################
#                                                                            #
# This CIF contains the data in a paper accepted for publication in Acta     #
# Crystallographica Section E. It conforms to the requirements of Notes      #
# for Authors for Section E, and has been peer reviewed under the auspices   #
# of the IUCr Commission on Journals.                                        #
#                                                                            #
# Full details of the Crystallographic Information File format               #
# are given in the paper "The Crystallographic Information File (CIF):       #
# a New Standard Archive File for Crystallography" by S. R. Hall, F. H.      #
# Allen and I. D. Brown [Acta Cryst. (1991), A47, 655-685].                  #
#                                                                            #
# The current version of the core CIF dictionary is obtainable from          #
# ftp://ftp.iucr.org/pub/cif_core.dic. The current version number is 2.4.    #
#                                                                            #
# Software is freely available for graphical display of the structure(s) in  #
# this CIF.  For information consult the CIF home page http://www.iucr.org/  #
# cif/home.html                                                              #
#                                                                            #
# This file may be used for bona fide research purposes within the           #
# scientific community so long as proper attribution is given to the journal # 
# article from which it was obtained.                                        #
#                                                                            #
##############################################################################
                                             
data_global
_audit_creation_method     'from SHELXL97 CIF and IUCr SHELXL97-template'
_journal_date_recd_electronic     2009-12-19
_journal_date_accepted     2009-12-25
_journal_name_full     'Acta Crystallographica, Section E'
_journal_year     2010
_journal_volume     66
_journal_issue      2
_journal_page_first     m131
_journal_page_last     m131
_journal_paper_category     QM
_journal_coeditor_code     BQ2188
_publ_contact_author_name     'Dr. Kai-Long Zhong'
_publ_contact_author_address
;
Department of Applied Chemistry
Nanjing College of Chemical Technology
Nanjing, Jiangsu Province
People's Republic of China
;
_publ_contact_author_email     'zklong@tom.com'
_publ_contact_author_fax     '+86-58370621'
_publ_contact_author_phone     '+86-58371642'
_publ_section_title
;\
Bis(2,2'-bipyridyl-\k^2^<i>N</i>,<i>N</i>')(sulfato-\k^2^<i>O</i>,<i>O</i>')\
zinc(II) ethane-1,2-diol solvate
;
loop_
    _publ_author_name
    _publ_author_address
    'Kai-Long Zhong'
;
Department of Applied Chemistry
Nanjing College of Chemical Technology
Nanjing 210048,
People's Republic of China
;
data_I
_audit_creation_method     SHELXL-97
_chemical_name_systematic
;
Bis(2,2'-bipyridyl-\k^2^<i>N</i>,<i>N</i>')(sulfato-
\k^2^<i>O</i>,<i>O</i>')zinc(II) ethane-1,2-diol solvate
;
_chemical_name_common     ?
_chemical_formula_moiety     'C20 H16 N4 O4 S Zn, C2 H6 O2'
_chemical_formula_sum     'C22 H22 N4 O6 S Zn'
_chemical_formula_iupac     '[Zn (S O4) (C10 H8 N2)2], C2 H6 O2'
_chemical_formula_weight     535.90
_chemical_melting_point     ?
_symmetry_cell_setting     Monoclinic
_symmetry_space_group_name_H-M     'C 2/c'
_symmetry_space_group_name_Hall     '-C 2yc'
loop_
    _symmetry_equiv_pos_as_xyz
    'x, y, z'
    '-x, y, -z+1/2'
    'x+1/2, y+1/2, z'
    '-x+1/2, y+1/2, -z+1/2'
    '-x, -y, -z'
    'x, -y, z-1/2'
    '-x+1/2, -y+1/2, -z'
    'x+1/2, -y+1/2, z-1/2'
_cell_length_a     17.017(3)
_cell_length_b     11.890(2)
_cell_length_c     12.831(3)
_cell_angle_alpha     90.00
_cell_angle_beta     122.14(3)
_cell_angle_gamma     90.00
_cell_volume     2198.3(10)
_cell_formula_units_Z     4
_cell_measurement_reflns_used     5954
_cell_measurement_theta_min     3.3575
_cell_measurement_theta_max     27.5126
_cell_measurement_temperature     223.15
_exptl_crystal_description     prism
_exptl_crystal_colour     Colorless
_exptl_crystal_size_max     0.55
_exptl_crystal_size_mid     0.45
_exptl_crystal_size_min     0.20
_exptl_crystal_density_diffrn     1.619
_exptl_crystal_density_meas     ?
_exptl_crystal_density_method     'not measured'
_exptl_crystal_F_000     1104
_exptl_absorpt_coefficient_mu     1.261
_exptl_absorpt_correction_type     'Multi-scan'
_exptl_absorpt_process_details     '(REQAB; Jacobson, 1998)'
_exptl_absorpt_correction_T_min     0.7471
_exptl_absorpt_correction_T_max     1.0000
_exptl_special_details
;
;
_diffrn_ambient_temperature     223.15
_diffrn_radiation_type     MoK\a
_diffrn_radiation_wavelength     0.71073
_diffrn_radiation_source     'fine-focus sealed tube'
_diffrn_radiation_monochromator     'Graphite Monochromator'
_diffrn_measurement_device_type     'Rigaku Mercury CCD'
_diffrn_measurement_method     '\w scans'
_diffrn_detector_area_resol_mean     28.5714
_diffrn_reflns_number     6138
_diffrn_reflns_av_R_equivalents     0.0214
_diffrn_reflns_av_sigmaI/netI     0.0328
_diffrn_reflns_theta_min     3.43
_diffrn_reflns_theta_max     27.51
_diffrn_reflns_theta_full     27.51
_diffrn_measured_fraction_theta_max     0.981
_diffrn_measured_fraction_theta_full     0.981
_diffrn_reflns_limit_h_min     -22
_diffrn_reflns_limit_h_max     22
_diffrn_reflns_limit_k_min     -12
_diffrn_reflns_limit_k_max     15
_diffrn_reflns_limit_l_min     -16
_diffrn_reflns_limit_l_max     11
_diffrn_standards_number     0
_diffrn_standards_interval_count     .
_diffrn_standards_interval_time     .
_diffrn_standards_decay_%     ?
_refine_special_details
;
Refinement of <i>F</i>^2^ against ALL reflections. The weighted <i>R</i>-factor
<i>wR</i> and goodness of fit <i>S</i> are based on <i>F</i>^2^, conventional
<i>R</i>-factors <i>R</i> are based on <i>F</i>, with <i>F</i> set to zero for
negative <i>F</i>^2^. The threshold expression of <i>F</i>^2^ >
\s(<i>F</i>^2^) is used only for calculating <i>R</i>-factors(gt) <i>etc</i>.
and is not relevant to the choice of reflections for refinement.
<i>R</i>-factors based on <i>F</i>^2^ are statistically about twice as large
as those based on <i>F</i>, and <i>R</i>- factors based on ALL data will be
even larger.
;
_reflns_number_total     2489
_reflns_number_gt     2155
_reflns_threshold_expression     I>2\s(I)
_refine_ls_structure_factor_coef     Fsqd
_refine_ls_matrix_type     full
_refine_ls_R_factor_all     0.0390
_refine_ls_R_factor_gt     0.0349
_refine_ls_wR_factor_gt     0.0868
_refine_ls_wR_factor_ref     0.0880
_refine_ls_goodness_of_fit_ref     1.081
_refine_ls_restrained_S_all     1.081
_refine_ls_number_reflns     2489
_refine_ls_number_parameters     156
_refine_ls_number_restraints     0
_refine_ls_hydrogen_treatment     constr
_refine_ls_weighting_scheme     calc
_refine_ls_weighting_details
                 'calc w=1/[\s^2^(Fo^2^)+(0.0539P)^2^] where P=(Fo^2^+2Fc^2^)/3'
_atom_sites_solution_hydrogens     geom
_atom_sites_solution_primary     direct
_atom_sites_solution_secondary     difmap
_refine_ls_shift/su_max     0.000
_refine_ls_shift/su_mean     0.000
_refine_diff_density_max     0.662
_refine_diff_density_min     -0.501
_refine_ls_extinction_method     'SHELXL97 (Sheldrick, 2008)'
_refine_ls_extinction_coef     0.0173(10)
_refine_ls_extinction_expression
                                  'Fc^*^=kFc[1+0.001xFc^2^\l^3^/sin(2\q)]^-1/4^'
loop_
    _atom_type_symbol
    _atom_type_description
    _atom_type_scat_dispersion_real
    _atom_type_scat_dispersion_imag
    _atom_type_scat_source
    'C' 'C' 0.0033 0.0016
                         'International Tables Vol C Tables 4.2.6.8 and 6.1.1.4'
    'H' 'H' 0.0000 0.0000
                         'International Tables Vol C Tables 4.2.6.8 and 6.1.1.4'
    'N' 'N' 0.0061 0.0033
                         'International Tables Vol C Tables 4.2.6.8 and 6.1.1.4'
    'O' 'O' 0.0106 0.0060
                         'International Tables Vol C Tables 4.2.6.8 and 6.1.1.4'
    'Q' 'Q' 0.0033 0.0016
                         'International Tables Vol C Tables 4.2.6.8 and 6.1.1.4'
    'S' 'S' 0.1246 0.1234
                         'International Tables Vol C Tables 4.2.6.8 and 6.1.1.4'
    'Zn' 'Zn' 0.2839 1.4301
                         'International Tables Vol C Tables 4.2.6.8 and 6.1.1.4'
_computing_data_collection     'CrystalClear (Rigaku, 2007)'
_computing_cell_refinement     'CrystalClear (Rigaku, 2007)'
_computing_data_reduction     'CrystalClear (Rigaku, 2007)'
_computing_structure_solution     'SHELXS97 (Sheldrick, 2008)'
_computing_structure_refinement     'SHELXL97 (Sheldrick, 2008)'
_computing_molecular_graphics     'XP in SHELXTL (Sheldrick, 2008)'
_computing_publication_material     'SHELXTL (Sheldrick, 2008)'
loop_
    _atom_site_type_symbol
    _atom_site_label
    _atom_site_fract_x
    _atom_site_fract_y
    _atom_site_fract_z
    _atom_site_U_iso_or_equiv
    _atom_site_adp_type
    _atom_site_calc_flag
    _atom_site_refinement_flags
    _atom_site_occupancy
    _atom_site_disorder_assembly
    _atom_site_disorder_group
    Zn Zn1 0.0000 0.30659(2) 0.2500 0.02342(14) Uani d S 1 . .
    S S1 0.0000 0.53723(5) 0.2500 0.02518(18) Uani d S 1 . .
    N N2 0.09876(11) 0.19245(12) 0.38322(15) 0.0241(4) Uani d . 1 . .
    O O1 -0.04900(9) 0.46074(12) 0.14153(13) 0.0304(3) Uani d . 1 . .
    O O2 0.06823(10) 0.60723(12) 0.24320(15) 0.0359(4) Uani d . 1 . .
    C C9 0.16178(16) 0.07532(17) 0.5611(2) 0.0327(5) Uani d . 1 . .
    H H9A 0.1567 0.0452 0.6242 0.039 Uiso calc R 1 . .
    C C7 0.24124(14) 0.09388(16) 0.45508(19) 0.0280(4) Uani d . 1 . .
    H H7A 0.2911 0.0771 0.4469 0.034 Uiso calc R 1 . .
    C C8 0.23603(14) 0.04818(17) 0.55093(19) 0.0316(5) Uani d . 1 . .
    H H8A 0.2821 -0.0001 0.6074 0.038 Uiso calc R 1 . .
    C C10 0.09473(14) 0.14816(18) 0.47609(19) 0.0307(4) Uani d . 1 . .
    H H10A 0.0450 0.1670 0.4839 0.037 Uiso calc R 1 . .
    C C6 0.17124(13) 0.16470(15) 0.37204(18) 0.0233(4) Uani d . 1 . .
    N N1 0.10086(11) 0.29012(13) 0.19914(16) 0.0246(4) Uani d . 1 . .
    C C5 0.17129(13) 0.21769(16) 0.26699(18) 0.0234(4) Uani d . 1 . .
    C C4 0.23903(15) 0.19633(16) 0.2402(2) 0.0299(4) Uani d . 1 . .
    H H4A 0.2869 0.1461 0.2880 0.036 Uiso calc R 1 . .
    C C1 0.09742(14) 0.34294(18) 0.1043(2) 0.0297(4) Uani d . 1 . .
    H H1A 0.0494 0.3935 0.0581 0.036 Uiso calc R 1 . .
    C C2 0.16244(16) 0.32515(18) 0.0724(2) 0.0326(5) Uani d . 1 . .
    H H2A 0.1578 0.3625 0.0057 0.039 Uiso calc R 1 . .
    C C3 0.23444(15) 0.25072(19) 0.1417(2) 0.0336(5) Uani d . 1 . .
    H H3A 0.2791 0.2374 0.1223 0.040 Uiso calc R 1 . .
    O O3 0.02134(16) 0.82127(14) 0.14925(19) 0.0535(5) Uani d . 1 . .
    H H3 0.0243 0.7602 0.1809 0.080 Uiso calc R 1 . .
    C C11 0.03464(18) 0.90768(19) 0.2313(3) 0.0437(6) Uani d . 1 . .
    H H11A 0.0316 0.9794 0.1934 0.052 Uiso calc R 1 . .
    H H11B 0.0963 0.9006 0.3045 0.052 Uiso calc R 1 . .
loop_
    _atom_site_aniso_label
    _atom_site_aniso_U_11
    _atom_site_aniso_U_22
    _atom_site_aniso_U_33
    _atom_site_aniso_U_12
    _atom_site_aniso_U_13
    _atom_site_aniso_U_23
    Zn1 0.02046(19) 0.0218(2) 0.0288(2) 0.000 0.01361(15) 0.000
    S1 0.0204(3) 0.0203(3) 0.0342(4) 0.000 0.0141(3) 0.000
    N2 0.0227(8) 0.0242(8) 0.0248(8) -0.0007(6) 0.0122(7) -0.0012(6)
    O1 0.0258(7) 0.0285(7) 0.0321(8) 0.0005(6) 0.0120(6) -0.0016(6)
    O2 0.0303(8) 0.0280(7) 0.0520(10) -0.0042(6) 0.0236(7) 0.0030(7)
    C9 0.0364(11) 0.0338(11) 0.0273(11) 0.0006(9) 0.0166(9) 0.0038(9)
    C7 0.0228(9) 0.0263(10) 0.0312(11) 0.0022(8) 0.0118(8) -0.0011(8)
    C8 0.0284(10) 0.0290(10) 0.0289(11) 0.0030(9) 0.0094(9) 0.0030(8)
    C10 0.0296(10) 0.0346(11) 0.0303(10) 0.0027(9) 0.0176(9) 0.0011(9)
    C6 0.0223(9) 0.0195(8) 0.0256(9) -0.0022(7) 0.0111(8) -0.0042(7)
    N1 0.0219(8) 0.0242(8) 0.0287(9) -0.0002(7) 0.0140(7) 0.0004(7)
    C5 0.0213(9) 0.0208(9) 0.0261(9) -0.0025(7) 0.0112(8) -0.0037(7)
    C4 0.0256(10) 0.0307(10) 0.0348(11) 0.0036(8) 0.0170(9) -0.0013(9)
    C1 0.0292(10) 0.0297(10) 0.0327(11) 0.0033(9) 0.0182(9) 0.0056(9)
    C2 0.0358(11) 0.0344(11) 0.0337(11) -0.0045(9) 0.0227(10) -0.0008(9)
    C3 0.0323(11) 0.0372(12) 0.0396(12) -0.0011(10) 0.0247(10) -0.0045(10)
    O3 0.0912(15) 0.0382(9) 0.0511(11) 0.0008(9) 0.0513(11) 0.0052(8)
    C11 0.0494(14) 0.0302(11) 0.0551(16) -0.0024(10) 0.0301(13) 0.0025(10)
_geom_special_details
;
All e.s.d.'s (except the e.s.d. in the dihedral angle between two l.s. planes)
are estimated using the full covariance matrix. The cell e.s.d.'s are taken
into account individually in the estimation of e.s.d.'s in distances, angles
and torsion angles; correlations between e.s.d.'s in cell parameters are only
used when they are defined by crystal symmetry. An approximate (isotropic)
treatment of cell e.s.d.'s is used for estimating e.s.d.'s involving l.s.
planes.
;
loop_
    _geom_bond_atom_site_label_1
    _geom_bond_atom_site_label_2
    _geom_bond_site_symmetry_2
    _geom_bond_distance
    _geom_bond_publ_flag
    Zn1 N2 2 2.1287(17) ?
    Zn1 N2 . 2.1287(17) y
    Zn1 N1 . 2.1452(17) y
    Zn1 N1 2 2.1452(17) ?
    Zn1 O1 2 2.1811(15) ?
    Zn1 O1 . 2.1811(15) y
    Zn1 S1 . 2.7424(8) ?
    S1 O2 . 1.4683(15) y
    S1 O2 2 1.4683(14) ?
    S1 O1 . 1.4915(15) y
    S1 O1 2 1.4915(15) ?
    N2 C10 . 1.338(3) ?
    N2 C6 . 1.356(3) ?
    C9 C8 . 1.376(3) ?
    C9 C10 . 1.385(3) ?
    C9 H9A . 0.9300 ?
    C7 C6 . 1.383(3) ?
    C7 C8 . 1.390(3) ?
    C7 H7A . 0.9300 ?
    C8 H8A . 0.9300 ?
    C10 H10A . 0.9300 ?
    C6 C5 . 1.488(3) ?
    N1 C1 . 1.343(3) ?
    N1 C5 . 1.351(3) ?
    C5 C4 . 1.390(3) ?
    C4 C3 . 1.385(3) ?
    C4 H4A . 0.9300 ?
    C1 C2 . 1.385(3) ?
    C1 H1A . 0.9300 ?
    C2 C3 . 1.384(3) ?
    C2 H2A . 0.9300 ?
    C3 H3A . 0.9300 ?
    O3 C11 . 1.401(3) ?
    O3 H3 . 0.8200 ?
    C11 C11 2 1.490(5) ?
    C11 H11A . 0.9700 ?
    C11 H11B . 0.9700 ?
loop_
    _geom_angle_atom_site_label_1
    _geom_angle_atom_site_label_2
    _geom_angle_atom_site_label_3
    _geom_angle_site_symmetry_1
    _geom_angle_site_symmetry_3
    _geom_angle
    _geom_angle_publ_flag
    N2 Zn1 N2 2 . 100.78(9) ?
    N2 Zn1 N1 2 . 96.61(7) ?
    N2 Zn1 N1 . . 76.61(7) y
    N2 Zn1 N1 2 2 76.61(7) ?
    N2 Zn1 N1 . 2 96.61(7) ?
    N1 Zn1 N1 . 2 169.52(9) ?
    N2 Zn1 O1 2 2 156.73(6) ?
    N2 Zn1 O1 . 2 98.79(6) ?
    N1 Zn1 O1 . 2 100.06(6) ?
    N1 Zn1 O1 2 2 88.78(6) ?
    N2 Zn1 O1 2 . 98.79(6) ?
    N2 Zn1 O1 . . 156.73(6) ?
    N1 Zn1 O1 . . 88.78(6) ?
    N1 Zn1 O1 2 . 100.06(6) ?
    O1 Zn1 O1 2 . 65.64(8) y
    N2 Zn1 S1 2 . 129.61(4) ?
    N2 Zn1 S1 . . 129.61(4) ?
    N1 Zn1 S1 . . 95.24(4) ?
    N1 Zn1 S1 2 . 95.24(4) ?
    O1 Zn1 S1 2 . 32.82(4) ?
    O1 Zn1 S1 . . 32.82(4) ?
    O2 S1 O2 . 2 110.95(12) ?
    O2 S1 O1 . . 110.94(9) ?
    O2 S1 O1 2 . 109.50(8) ?
    O2 S1 O1 . 2 109.50(8) ?
    O2 S1 O1 2 2 110.94(9) ?
    O1 S1 O1 . 2 104.85(12) ?
    O2 S1 Zn1 . . 124.53(6) ?
    O2 S1 Zn1 2 . 124.53(6) ?
    O1 S1 Zn1 . . 52.43(6) ?
    O1 S1 Zn1 2 . 52.43(6) ?
    C10 N2 C6 . . 118.62(17) ?
    C10 N2 Zn1 . . 125.01(14) ?
    C6 N2 Zn1 . . 116.37(13) ?
    S1 O1 Zn1 . . 94.75(8) ?
    C8 C9 C10 . . 119.0(2) ?
    C8 C9 H9A . . 120.5 ?
    C10 C9 H9A . . 120.5 ?
    C6 C7 C8 . . 119.04(19) ?
    C6 C7 H7A . . 120.5 ?
    C8 C7 H7A . . 120.5 ?
    C9 C8 C7 . . 119.1(2) ?
    C9 C8 H8A . . 120.4 ?
    C7 C8 H8A . . 120.4 ?
    N2 C10 C9 . . 122.5(2) ?
    N2 C10 H10A . . 118.8 ?
    C9 C10 H10A . . 118.8 ?
    N2 C6 C7 . . 121.72(19) ?
    N2 C6 C5 . . 115.57(17) ?
    C7 C6 C5 . . 122.69(18) ?
    C1 N1 C5 . . 118.56(17) ?
    C1 N1 Zn1 . . 125.22(14) ?
    C5 N1 Zn1 . . 116.18(13) ?
    N1 C5 C4 . . 121.68(19) ?
    N1 C5 C6 . . 115.19(17) ?
    C4 C5 C6 . . 123.12(18) ?
    C3 C4 C5 . . 119.26(19) ?
    C3 C4 H4A . . 120.4 ?
    C5 C4 H4A . . 120.4 ?
    N1 C1 C2 . . 122.7(2) ?
    N1 C1 H1A . . 118.7 ?
    C2 C1 H1A . . 118.7 ?
    C3 C2 C1 . . 118.8(2) ?
    C3 C2 H2A . . 120.6 ?
    C1 C2 H2A . . 120.6 ?
    C2 C3 C4 . . 119.0(2) ?
    C2 C3 H3A . . 120.5 ?
    C4 C3 H3A . . 120.5 ?
    C11 O3 H3 . . 109.5 ?
    O3 C11 C11 . 2 113.7(2) ?
    O3 C11 H11A . . 108.8 ?
    C11 C11 H11A 2 . 108.8 ?
    O3 C11 H11B . . 108.8 ?
    C11 C11 H11B 2 . 108.8 ?
    H11A C11 H11B . . 107.7 ?
loop_
    _geom_torsion_atom_site_label_1
    _geom_torsion_atom_site_label_2
    _geom_torsion_atom_site_label_3
    _geom_torsion_atom_site_label_4
    _geom_torsion_site_symmetry_1
    _geom_torsion_site_symmetry_2
    _geom_torsion_site_symmetry_3
    _geom_torsion_site_symmetry_4
    _geom_torsion
    _geom_torsion_publ_flag
    N2 Zn1 S1 O2 2 . . . -114.55(10) ?
    N2 Zn1 S1 O2 . . . . 65.45(10) ?
    N1 Zn1 S1 O2 . . . . -11.49(9) ?
    N1 Zn1 S1 O2 2 . . . 168.51(9) ?
    O1 Zn1 S1 O2 2 . . . 88.97(11) ?
    O1 Zn1 S1 O2 . . . . -91.03(11) ?
    N2 Zn1 S1 O2 2 . . 2 65.45(10) ?
    N2 Zn1 S1 O2 . . . 2 -114.55(10) ?
    N1 Zn1 S1 O2 . . . 2 168.51(9) ?
    N1 Zn1 S1 O2 2 . . 2 -11.49(9) ?
    O1 Zn1 S1 O2 2 . . 2 -91.03(11) ?
    O1 Zn1 S1 O2 . . . 2 88.97(11) ?
    N2 Zn1 S1 O1 2 . . . -23.52(9) ?
    N2 Zn1 S1 O1 . . . . 156.48(9) ?
    N1 Zn1 S1 O1 . . . . 79.54(9) ?
    N1 Zn1 S1 O1 2 . . . -100.46(9) ?
    O1 Zn1 S1 O1 2 . . . 180.0 ?
    N2 Zn1 S1 O1 2 . . 2 156.48(9) ?
    N2 Zn1 S1 O1 . . . 2 -23.52(9) ?
    N1 Zn1 S1 O1 . . . 2 -100.46(9) ?
    N1 Zn1 S1 O1 2 . . 2 79.54(9) ?
    O1 Zn1 S1 O1 . . . 2 180.0 ?
    N2 Zn1 N2 C10 2 . . . -87.46(16) ?
    N1 Zn1 N2 C10 . . . . 178.23(17) ?
    N1 Zn1 N2 C10 2 . . . -9.89(17) ?
    O1 Zn1 N2 C10 2 . . . 79.90(16) ?
    O1 Zn1 N2 C10 . . . . 125.73(18) ?
    S1 Zn1 N2 C10 . . . . 92.54(16) ?
    N2 Zn1 N2 C6 2 . . . 93.31(13) ?
    N1 Zn1 N2 C6 . . . . -1.00(13) ?
    N1 Zn1 N2 C6 2 . . . 170.88(13) ?
    O1 Zn1 N2 C6 2 . . . -99.33(13) ?
    O1 Zn1 N2 C6 . . . . -53.5(2) ?
    S1 Zn1 N2 C6 . . . . -86.69(13) ?
    O2 S1 O1 Zn1 . . . . 118.12(8) ?
    O2 S1 O1 Zn1 2 . . . -119.09(8) ?
    O1 S1 O1 Zn1 2 . . . 0.0 ?
    N2 Zn1 O1 S1 2 . . . 161.88(7) ?
    N2 Zn1 O1 S1 . . . . -51.09(18) ?
    N1 Zn1 O1 S1 . . . . -101.62(8) ?
    N1 Zn1 O1 S1 2 . . . 84.03(8) ?
    O1 Zn1 O1 S1 2 . . . 0.0 ?
    C10 C9 C8 C7 . . . . -0.5(3) ?
    C6 C7 C8 C9 . . . . -0.5(3) ?
    C6 N2 C10 C9 . . . . 0.1(3) ?
    Zn1 N2 C10 C9 . . . . -179.13(15) ?
    C8 C9 C10 N2 . . . . 0.8(3) ?
    C10 N2 C6 C7 . . . . -1.2(3) ?
    Zn1 N2 C6 C7 . . . . 178.11(14) ?
    C10 N2 C6 C5 . . . . -179.68(17) ?
    Zn1 N2 C6 C5 . . . . -0.4(2) ?
    C8 C7 C6 N2 . . . . 1.4(3) ?
    C8 C7 C6 C5 . . . . 179.77(18) ?
    N2 Zn1 N1 C1 2 . . . 80.70(17) ?
    N2 Zn1 N1 C1 . . . . -179.74(18) ?
    N1 Zn1 N1 C1 2 . . . 129.77(17) ?
    O1 Zn1 N1 C1 2 . . . -83.00(17) ?
    O1 Zn1 N1 C1 . . . . -18.01(17) ?
    S1 Zn1 N1 C1 . . . . -50.23(17) ?
    N2 Zn1 N1 C5 2 . . . -97.15(14) ?
    N2 Zn1 N1 C5 . . . . 2.41(13) ?
    N1 Zn1 N1 C5 2 . . . -48.08(13) ?
    O1 Zn1 N1 C5 2 . . . 99.15(14) ?
    O1 Zn1 N1 C5 . . . . 164.14(14) ?
    S1 Zn1 N1 C5 . . . . 131.92(13) ?
    C1 N1 C5 C4 . . . . -0.5(3) ?
    Zn1 N1 C5 C4 . . . . 177.47(15) ?
    C1 N1 C5 C6 . . . . 178.66(17) ?
    Zn1 N1 C5 C6 . . . . -3.3(2) ?
    N2 C6 C5 N1 . . . . 2.5(2) ?
    C7 C6 C5 N1 . . . . -176.01(17) ?
    N2 C6 C5 C4 . . . . -178.35(18) ?
    C7 C6 C5 C4 . . . . 3.2(3) ?
    N1 C5 C4 C3 . . . . 0.1(3) ?
    C6 C5 C4 C3 . . . . -179.02(18) ?
    C5 N1 C1 C2 . . . . 0.8(3) ?
    Zn1 N1 C1 C2 . . . . -177.02(15) ?
    N1 C1 C2 C3 . . . . -0.6(3) ?
    C1 C2 C3 C4 . . . . 0.1(3) ?
    C5 C4 C3 C2 . . . . 0.1(3) ?
loop_
    _geom_hbond_atom_site_label_D
    _geom_hbond_atom_site_label_H
    _geom_hbond_atom_site_label_A
    _geom_hbond_site_symmetry_A
    _geom_hbond_distance_DH
    _geom_hbond_distance_HA
    _geom_hbond_distance_DA
    _geom_hbond_angle_DHA
    O3 H3 O2 . 0.82 1.97 2.746(2) 158.3
