# Supplementary material for: Bis(2,2′-bipyridyl-κ2 N,N′)(sulfato-κ2 O,O′)zinc(II) ethane-1,2-diol solvate
Source: Acta Crystallogr Sect E Struct Rep Online. 2010 Jan 9;66(Pt 2):m131. doi: 10.1107/S1600536809055433 (PMC2979970; doi:10.1107/S1600536809055433)
Supplement: Supplementary file 2 [file e-66-0m131-Isup2.hkl]

# 
# h,k,l, Fc-squared, Fo-squared, sigma(Fo-squared) and status flag 
# 
data_I
_shelx_title ' p in  C2/c' 
_shelx_refln_list_code          4 
_shelx_F_calc_maximum      266.56 
_exptl_crystal_F_000      1103.77 
_reflns_d_resolution_high  0.7693 
 
loop_ 
 _symmetry_equiv_pos_as_xyz 
 'x, y, z' 
 '-x, y, -z+1/2' 
 'x+1/2, y+1/2, z' 
 '-x+1/2, y+1/2, -z+1/2' 
 '-x, -y, -z' 
 'x, -y, z-1/2' 
 '-x+1/2, -y+1/2, -z' 
 'x+1/2, -y+1/2, z-1/2' 
 
_cell_length_a    17.0170 
_cell_length_b    11.8900 
_cell_length_c    12.8310 
_cell_angle_alpha  90.000 
_cell_angle_beta  122.140 
_cell_angle_gamma  90.000 
 
_shelx_F_squared_multiplier     1.000 
 
loop_ 
 _refln_index_h 
 _refln_index_k 
 _refln_index_l 
 _refln_F_squared_calc 
 _refln_F_squared_meas 
 _refln_F_squared_sigma 
 _refln_observed_status 
   4   0   0    33447.68    18826.93    124.05 o 
   6   0   0      861.06      657.60     27.40 o 
   8   0   0    10708.92    11179.74    116.81 o 
  10   0   0     3036.13     2866.82     67.09 o 
  12   0   0    20146.27    23404.11    432.96 o 
  14   0   0       34.12       33.65     17.79 o 
  16   0   0      640.07      732.26     70.25 o 
  18   0   0     3451.60     3591.47    130.01 o 
   5   1   0      176.59      106.24     15.94 o 
   7   1   0      343.81      308.63     29.25 o 
   9   1   0      333.87      267.61     22.22 o 
  11   1   0     1484.89     1432.93     37.99 o 
  13   1   0      447.50      410.94     26.69 o 
  15   1   0     4050.53     4068.67    138.19 o 
  17   1   0      375.52      393.88     36.89 o 
   0   2   0    30843.09    15014.21     68.77 o 
   2   2   0      109.03      118.32     23.58 o 
   4   2   0      808.86      803.62     15.77 o 
   6   2   0      627.35      524.39     16.96 o 
   8   2   0     3885.86     3710.03     46.23 o 
  10   2   0     5580.95     5639.87     91.93 o 
  12   2   0     3301.04     3264.92     59.42 o 
  14   2   0      133.38      128.21     19.71 o 
  16   2   0       57.13       54.40     22.47 o 
  18   2   0      210.79      196.13     28.70 o 
   1   3   0      733.70      847.42     21.68 o 
   3   3   0       20.25       -2.47     39.26 o 
   5   3   0       27.13       19.65      6.56 o 
   7   3   0     1831.50     1800.76     35.10 o 
   9   3   0     1957.01     1997.78     37.97 o 
  11   3   0      808.09      795.10     29.19 o 
  13   3   0     1233.96     1186.59     38.30 o 
  15   3   0     1010.67     1022.43     38.41 o 
  17   3   0       32.38       29.79     52.33 o 
   0   4   0      237.42      306.36     40.37 o 
   2   4   0      353.25      354.81     10.79 o 
   4   4   0     5748.27     5865.33     73.31 o 
   6   4   0     1419.81     1242.05     18.75 o 
   8   4   0     2523.12     2354.19     35.04 o 
  10   4   0      353.88      330.26     20.99 o 
  12   4   0       21.55       21.08     11.83 o 
  14   4   0      119.08      117.24     19.83 o 
  16   4   0      241.31      261.62     46.98 o 
  18   4   0      313.80      322.89     56.99 o 
   1   5   0     5513.25     5302.67     36.82 o 
   3   5   0     6653.33     6662.83     40.78 o 
   5   5   0     6845.88     6735.58     91.58 o 
   7   5   0     9250.58     9602.43     76.70 o 
   9   5   0     5437.99     5777.01     81.75 o 
  11   5   0     1815.77     1804.11     41.80 o 
  13   5   0     1275.19     1243.58     38.35 o 
  15   5   0      779.53      818.18     42.94 o 
  17   5   0      393.62      428.80     63.88 o 
   0   6   0     4502.36     4634.73     58.39 o 
   2   6   0     7736.15     8635.08    181.26 o 
   4   6   0       24.53       74.29     27.46 o 
   6   6   0     4159.39     4215.41    100.64 o 
   8   6   0     1129.73     1096.12     56.91 o 
  10   6   0     4851.25     4434.81    396.18 o 
  12   6   0     1024.90     1030.62     39.67 o 
  14   6   0      107.78      120.01     53.86 o 
  16   6   0        3.65        6.23     38.00 o 
   1   7   0     1135.15     1081.32     24.16 o 
   3   7   0     4742.04     4999.05     37.38 o 
   5   7   0      122.69       73.39     27.27 o 
   7   7   0      851.48      843.83     48.52 o 
   9   7   0     1639.26     1679.19    104.32 o 
  11   7   0     1496.70     1406.47     96.89 o 
  13   7   0       57.58       60.51     40.63 o 
  15   7   0     1072.83     1099.98     88.64 o 
   0   8   0    19589.54    22888.30    289.50 o 
   2   8   0     4839.48     4863.02     99.33 o 
   4   8   0     3720.84     3621.58     67.37 o 
   6   8   0     5823.81     5915.07    168.85 o 
   8   8   0     4161.37     4379.17    167.35 o 
  10   8   0     1879.57     1925.58    115.44 o 
  12   8   0     2836.74     2958.25    141.17 o 
  14   8   0      140.97      117.09     56.36 o 
   1   9   0       12.28       13.19     12.14 o 
   3   9   0      146.25      140.57     14.47 o 
   5   9   0      559.37      548.64     38.97 o 
   7   9   0      652.02      595.10     74.07 o 
   9   9   0        0.35        0.87     62.87 o 
  11   9   0       15.79       25.07     44.35 o 
  13   9   0        0.67        7.18     37.92 o 
  15   9   0       29.24       36.46     52.57 o 
   0  10   0     2054.38     2053.66    106.85 o 
   2  10   0     1690.13     1650.32     38.17 o 
   4  10   0      772.15      762.26     33.71 o 
   6  10   0      241.72      321.90     55.60 o 
   8  10   0      644.88      649.29     73.25 o 
  10  10   0      446.68      495.86     66.37 o 
  12  10   0      490.11      513.58     69.68 o 
  14  10   0       94.34      124.68     47.22 o 
   1  11   0      229.49      223.31     18.73 o 
   3  11   0      141.44      124.73     13.82 o 
   5  11   0       80.37       63.69     35.64 o 
   7  11   0      128.90      152.30     61.96 o 
   9  11   0        6.14       29.28     38.96 o 
  11  11   0      322.54      277.68     58.31 o 
  13  11   0      307.81      288.17    129.39 o 
   0  12   0      739.18      803.21     39.20 o 
   2  12   0     1796.73     1865.92     48.80 o 
   4  12   0      847.33      823.23     68.05 o 
   6  12   0       74.27       97.50     44.17 o 
   8  12   0      580.24      606.20     70.62 o 
  10  12   0      790.14      731.91     75.37 o 
   1  13   0     3960.90     4234.47    176.95 o 
   3  13   0     2004.30     2060.93     90.26 o 
   5  13   0     2738.95     2749.08    116.79 o 
   7  13   0     1952.72     1986.61    105.83 o 
   0  14   0     1475.31     1511.84     64.33 o 
   2  14   0      851.10      900.52     64.21 o 
   4  14   0     1959.48     1987.05     93.71 o 
   6  14   0      147.69      142.29     49.57 o 
 -19   1   1      525.03      552.20     42.58 o 
 -17   1   1     1668.41     1706.29     63.42 o 
 -15   1   1      443.82      414.80     29.22 o 
 -13   1   1     4241.01     4370.28     72.09 o 
 -11   1   1     6821.65     7049.21    110.79 o 
  -9   1   1     8307.34     8700.77     65.63 o 
  -7   1   1     4741.33     4779.54     66.98 o 
  -5   1   1     4165.58     4447.64     70.39 o 
  -3   1   1     1968.92     1918.76     33.52 o 
   3   1   1     8993.54    10403.28     88.34 o 
   5   1   1      156.35      151.85     14.15 o 
   7   1   1     1795.33     1672.89     33.57 o 
   9   1   1     5531.66     5910.35     75.39 o 
  11   1   1     4534.02     4753.47     75.04 o 
  13   1   1      797.72      799.41     31.42 o 
  15   1   1      118.46       99.66     29.94 o 
  17   1   1     1224.82     1176.33     55.68 o 
 -18   2   1      248.01      263.67     33.00 o 
 -16   2   1      292.94      273.50     26.53 o 
 -14   2   1     1521.37     1438.26     42.51 o 
 -12   2   1      355.99      323.45     21.77 o 
 -10   2   1     2257.48     2136.79     43.29 o 
  -8   2   1     5218.72     5693.98     90.24 o 
  -6   2   1    11099.99    12293.90    182.83 o 
  -4   2   1     5379.48     6132.51     53.09 o 
  -2   2   1      920.90      869.30     14.93 o 
   0   2   1     4069.30     4002.48     22.92 o 
   4   2   1     1811.08     1617.78     24.38 o 
   6   2   1     3432.71     3233.29     49.70 o 
   8   2   1     1679.89     1723.16     32.88 o 
  10   2   1      492.90      502.62     27.00 o 
  12   2   1      105.19       82.98     18.49 o 
  14   2   1     2160.53     2128.39     55.40 o 
  16   2   1      433.25      381.10     49.08 o 
 -17   3   1     1337.44     1300.78     54.98 o 
 -15   3   1      293.48      289.59     24.57 o 
 -13   3   1     2067.65     2011.66     52.43 o 
 -11   3   1     7576.54     7541.64     94.02 o 
  -9   3   1      523.82      494.93     22.19 o 
  -7   3   1     2178.18     2001.69     47.36 o 
  -5   3   1       22.31       13.04     11.42 o 
  -3   3   1     7692.12     7944.38     37.94 o 
  -1   3   1     3055.83     3142.71    231.80 o 
   3   3   1      904.86     1005.99     11.04 o 
   5   3   1     8775.16     9642.95    101.73 o 
   7   3   1      268.36      216.44     17.65 o 
   9   3   1     5471.09     5743.64     93.39 o 
  11   3   1      491.85      492.29     26.86 o 
  13   3   1     3252.19     3357.53     75.59 o 
  15   3   1        3.27       11.58     19.18 o 
  17   3   1      615.34      682.38     78.61 o 
 -18   4   1     2439.40     2483.10    121.14 o 
 -16   4   1     2476.95     2646.20     71.79 o 
 -14   4   1     5538.81     5811.54    136.92 o 
 -12   4   1      964.72      858.59     27.95 o 
 -10   4   1    19026.76    21260.49    285.56 o 
  -8   4   1    12891.61    13952.56    286.55 o 
  -6   4   1    11153.00    11773.41    137.87 o 
  -4   4   1     1435.31     1083.71     19.52 o 
  -2   4   1     8648.32     8917.65     73.68 o 
   0   4   1     5335.47     5073.76     57.31 o 
   2   4   1    71055.38    45288.24    234.32 o 
   4   4   1    22456.19    27555.54    182.89 o 
   6   4   1     7004.51     6748.80    119.14 o 
   8   4   1     9225.17     9957.16     89.65 o 
  10   4   1     7094.85     7481.51    109.65 o 
  12   4   1     7271.39     7583.44    103.98 o 
  14   4   1     4347.98     4528.92     85.99 o 
  16   4   1     1098.83     1107.23     96.86 o 
 -17   5   1      271.09      277.19     71.68 o 
 -15   5   1      410.74      386.71     31.11 o 
 -13   5   1     1576.22     1549.39     40.72 o 
 -11   5   1     5265.46     5366.50     69.39 o 
  -9   5   1      691.55      593.89     23.11 o 
  -7   5   1     2224.18     2268.33     25.58 o 
  -5   5   1     1232.13     1080.22     20.15 o 
  -3   5   1      239.41      155.49     11.69 o 
  -1   5   1       26.48       16.27      6.41 o 
   1   5   1     3439.68     3332.24     30.42 o 
   3   5   1       22.95       12.67     22.97 o 
   5   5   1     1373.88     1326.64     47.57 o 
   7   5   1     4497.61     4587.90    108.67 o 
   9   5   1     3239.77     3160.86    100.04 o 
  11   5   1      947.23      971.32     37.11 o 
  13   5   1      460.52      467.85     24.71 o 
  15   5   1       93.89       59.37     30.56 o 
 -16   6   1      253.94      274.19     58.85 o 
 -14   6   1       93.67      111.93     31.83 o 
 -12   6   1        9.47       13.43     12.16 o 
 -10   6   1      106.88      120.24     12.02 o 
  -8   6   1      203.01      199.52     11.50 o 
  -6   6   1      335.62      289.41      8.50 o 
  -4   6   1     3201.69     3158.10     35.73 o 
  -2   6   1     6965.21     7821.64    124.45 o 
   0   6   1     5769.35     6126.56     44.53 o 
   2   6   1     9418.75    11065.35     49.24 o 
   4   6   1       65.27       39.65     31.83 o 
   6   6   1       44.41       54.93     17.96 o 
   8   6   1       21.67       13.50     21.05 o 
  10   6   1      263.80      265.46     15.15 o 
  12   6   1       28.55       33.59      9.08 o 
  14   6   1     1019.92     1023.67     88.32 o 
  16   6   1       70.98       64.24     41.39 o 
 -17   7   1        8.98        8.97     32.65 o 
 -15   7   1        8.67       18.37     42.05 o 
 -13   7   1       50.26       51.61      9.35 o 
 -11   7   1      745.83      686.26     71.47 o 
  -9   7   1       86.63       83.51     38.26 o 
  -7   7   1       33.70       31.32     19.00 o 
  -5   7   1      453.12      429.90     12.88 o 
  -3   7   1     1216.99     1056.11     22.39 o 
  -1   7   1    11274.64    12549.53     66.71 o 
   1   7   1     4679.33     4804.70    114.51 o 
   3   7   1       18.65       26.22     36.45 o 
   5   7   1     1514.61     1451.02     60.72 o 
   7   7   1      180.45      191.99     48.55 o 
   9   7   1      197.46      175.99     45.70 o 
  11   7   1       98.73      109.61     52.90 o 
  13   7   1       53.10       43.65     41.58 o 
  15   7   1       43.67       30.11     41.86 o 
 -16   8   1      134.67      139.07     54.02 o 
 -14   8   1      977.63      989.63     80.42 o 
 -12   8   1      846.53      915.48     83.90 o 
 -10   8   1     1940.35     1973.86    100.32 o 
  -8   8   1     1655.53     1622.78     72.32 o 
  -6   8   1     1945.33     1959.41     72.28 o 
  -4   8   1      534.40      503.71     27.37 o 
  -2   8   1     3516.78     3809.90     49.01 o 
   0   8   1       73.95       63.37     12.76 o 
   2   8   1      797.40      790.42     21.65 o 
   4   8   1     1310.97     1264.15     59.07 o 
   6   8   1     4007.06     4098.11     96.53 o 
   8   8   1     2934.44     2909.28    125.44 o 
  10   8   1     2951.40     3017.05    154.45 o 
  12   8   1       43.45       37.10     38.88 o 
  14   8   1       48.97       40.43     31.03 o 
 -15   9   1      977.91      923.46     88.28 o 
 -13   9   1     3529.07     3769.78    150.46 o 
 -11   9   1     3998.50     4217.68    169.99 o 
  -9   9   1     7634.94     8315.92    201.56 o 
  -7   9   1     2943.41     2949.97     86.44 o 
  -5   9   1     3364.49     3313.42     42.90 o 
  -3   9   1     1451.37     1365.05     32.05 o 
  -1   9   1     5951.51     6381.32     80.42 o 
   1   9   1     1916.05     1883.76     36.59 o 
   3   9   1     3608.36     3665.20     52.17 o 
   5   9   1     3005.74     3085.37     85.73 o 
   7   9   1     5053.40     5162.89    168.92 o 
   9   9   1     4041.39     4250.55    182.01 o 
  11   9   1     3562.34     3547.79    148.47 o 
  13   9   1     1131.58     1043.59     90.85 o 
 -14  10   1      188.02      161.37     57.68 o 
 -12  10   1      894.14      842.98     82.86 o 
 -10  10   1      807.52      811.06     82.93 o 
  -8  10   1       26.66       22.26     22.65 o 
  -6  10   1     2390.11     2347.07     71.42 o 
  -4  10   1     2063.63     2143.37     46.28 o 
  -2  10   1      261.22      221.59     19.13 o 
   0  10   1     2394.66     2376.53     41.65 o 
   2  10   1     4912.01     5045.89     60.86 o 
   4  10   1     1147.32     1094.09     50.74 o 
   6  10   1     2925.23     2837.74    134.07 o 
   8  10   1     1403.99     1344.59     93.45 o 
  10  10   1      111.09      141.25     53.06 o 
  12  10   1      679.00      619.78     75.18 o 
 -13  11   1        3.94        6.59     38.00 o 
 -11  11   1      337.63      329.11     57.08 o 
  -9  11   1      728.64      722.82     78.71 o 
  -7  11   1      150.49      187.40     48.63 o 
  -5  11   1      923.90      899.24     20.61 o 
  -3  11   1      316.10      286.61     19.53 o 
  -1  11   1      432.47      422.84     25.09 o 
   1  11   1      503.58      540.50     29.45 o 
   3  11   1      207.64      217.47     22.26 o 
   5  11   1       20.77       41.38     54.15 o 
   7  11   1      964.30      945.85     80.71 o 
   9  11   1      428.09      498.69     68.75 o 
  11  11   1      115.42      105.69     49.69 o 
 -12  12   1      119.04       97.63     51.95 o 
 -10  12   1      184.68      213.10     52.00 o 
  -8  12   1      185.82      203.46     46.57 o 
  -6  12   1     2766.18     2910.17    113.98 o 
  -4  12   1     1067.69     1125.06     25.92 o 
  -2  12   1     1477.38     1530.14     37.46 o 
   0  12   1      385.50      395.44     21.88 o 
   2  12   1      745.21      792.85     23.82 o 
   4  12   1      900.38      845.08     66.75 o 
   6  12   1     2900.75     2790.14    116.94 o 
   8  12   1      371.55      428.12     67.54 o 
  10  12   1      371.90      426.46     69.52 o 
  -9  13   1        0.82        7.06     31.46 o 
  -7  13   1        0.70       24.36     36.69 o 
  -5  13   1       25.28       27.97     54.07 o 
  -3  13   1      201.55      178.46     18.74 o 
  -1  13   1      821.93      768.20     37.07 o 
   1  13   1      507.94      464.91     27.54 o 
   3  13   1      204.99      203.95     45.38 o 
   5  13   1        0.64       16.18     34.83 o 
   7  13   1       10.93       24.75     52.32 o 
   9  13   1       14.90        5.47     37.53 o 
  -8  14   1      430.13      430.59     67.90 o 
  -6  14   1     1145.17     1114.28     76.59 o 
  -4  14   1      275.98      270.20     46.90 o 
  -2  14   1      716.13      688.62     51.48 o 
   0  14   1      411.47      426.87     44.38 o 
   2  14   1      117.57      151.13     52.07 o 
   4  14   1      560.31      591.90     64.80 o 
   6  14   1      798.87      733.90     79.94 o 
   1  15   1       36.69       24.40     31.62 o 
 -18   0   2     2216.11     2325.68    101.72 o 
 -16   0   2     3917.97     4049.95    166.26 o 
 -14   0   2     1297.54     1372.37     58.41 o 
 -12   0   2     5540.25     5794.58    114.92 o 
 -10   0   2     3963.50     3673.00     80.10 o 
  -8   0   2     5404.83     4796.82     66.26 o 
  -6   0   2    16356.98    17793.91    111.70 o 
   0   0   2    58581.37    33734.50    337.92 o 
   4   0   2    17311.49    19590.12    120.40 o 
   6   0   2     9505.59     9598.57    126.93 o 
   8   0   2     3684.13     3437.74    113.89 o 
  10   0   2     9160.02     9494.65    199.14 o 
  12   0   2     2314.01     2381.38     75.89 o 
  14   0   2     4735.87     4811.48    140.44 o 
  16   0   2     2823.07     2887.91    114.28 o 
 -19   1   2      478.77      437.10     38.53 o 
 -17   1   2     1424.11     1374.81     58.47 o 
 -15   1   2      798.75      761.80     39.02 o 
 -13   1   2     1624.68     1546.97     41.62 o 
 -11   1   2     2131.54     1901.57     40.14 o 
  -9   1   2    11641.39    12785.00     86.68 o 
  -7   1   2     7189.09     6940.88     54.51 o 
  -5   1   2     9473.93     9759.64    206.24 o 
  -3   1   2     2973.53     3198.92     29.34 o 
  -1   1   2    12951.01    11051.57    139.22 o 
   1   1   2    16334.44    14848.68    583.68 o 
   3   1   2     3142.33     3057.27     53.13 o 
   5   1   2      157.96      188.38     15.71 o 
   7   1   2      595.08      637.90     25.31 o 
   9   1   2      340.14      323.32     36.54 o 
  11   1   2     1589.50     1541.34     43.23 o 
  13   1   2     4570.14     4633.56    105.56 o 
  15   1   2      753.65      760.31     60.77 o 
  17   1   2      738.20      709.68     48.75 o 
 -18   2   2      259.02      252.55     33.67 o 
 -16   2   2      508.06      504.45     29.48 o 
 -14   2   2       12.14       10.00     13.69 o 
 -12   2   2     3705.04     3626.42     60.04 o 
 -10   2   2      129.36      174.14     19.85 o 
  -8   2   2     3812.44     3958.14     43.96 o 
  -6   2   2     1443.54     1591.75     24.54 o 
  -4   2   2       66.01       43.52      8.81 o 
  -2   2   2     9383.34    11236.53     88.86 o 
   0   2   2    17006.55    14637.72    124.91 o 
   2   2   2     2461.02     2488.14     28.11 o 
   4   2   2    10855.46    12279.96     61.88 o 
   6   2   2     2695.50     2606.65     36.23 o 
   8   2   2     2769.36     2577.60     45.41 o 
  10   2   2      895.86      869.82     31.14 o 
  12   2   2      649.83      640.98     33.43 o 
  14   2   2      106.18       89.96     18.44 o 
  16   2   2       21.58       26.47     20.93 o 
 -19   3   2      569.53      545.63     44.10 o 
 -17   3   2     1142.54     1149.45     52.09 o 
 -15   3   2     1963.15     1927.04     55.00 o 
 -13   3   2      273.76      267.84     20.00 o 
 -11   3   2     5418.97     5282.75     87.58 o 
  -9   3   2     9648.95    10593.83    125.43 o 
  -7   3   2     1223.11      993.73     32.92 o 
  -5   3   2      195.08      226.30     13.25 o 
  -3   3   2       49.90       46.88     10.65 o 
  -1   3   2     6002.42     6416.67     52.27 o 
   5   3   2      807.07      984.89     22.45 o 
   7   3   2       14.57       29.18     16.54 o 
   9   3   2      461.37      473.91     29.44 o 
  11   3   2      768.50      763.58     33.81 o 
  13   3   2     1185.87     1191.61     41.29 o 
  15   3   2      287.38      294.12     34.35 o 
 -18   4   2        4.01        8.31     21.18 o 
 -16   4   2      116.33       97.60     16.52 o 
 -14   4   2      478.71      397.69     27.98 o 
 -12   4   2     2611.57     2544.80     52.48 o 
 -10   4   2      744.58      701.86     25.64 o 
  -8   4   2     6857.34     7569.03     53.43 o 
  -6   4   2     2699.46     2739.30     31.27 o 
  -4   4   2     2362.46     2269.07     26.99 o 
  -2   4   2       43.95       16.34     11.41 o 
   0   4   2     6946.89     7355.71     84.84 o 
   2   4   2      679.70      796.71     18.55 o 
   4   4   2      379.24      335.99     12.50 o 
   6   4   2      545.89      449.95     17.63 o 
   8   4   2      613.04      606.78     24.91 o 
  10   4   2     1118.30     1190.21     39.35 o 
  12   4   2      853.52      851.98     39.14 o 
  14   4   2       42.30       46.32     19.59 o 
  16   4   2        2.43       -2.86     34.00 o 
 -17   5   2     1124.75     1243.32    100.27 o 
 -15   5   2     1574.23     1548.14     42.06 o 
 -13   5   2      169.19      132.92     18.23 o 
 -11   5   2     4499.30     4544.59     65.67 o 
  -9   5   2    19529.85    21923.06    369.24 o 
  -7   5   2    14252.72    16165.69    147.56 o 
  -5   5   2    17242.19    20119.20    187.10 o 
  -3   5   2     8829.57     9367.38     76.49 o 
  -1   5   2     2588.51     2150.60    106.26 o 
   1   5   2    12125.82    13634.02    173.46 o 
   3   5   2    24787.12    31059.21    335.71 o 
   5   5   2       50.98       23.95     17.25 o 
   7   5   2     4385.81     4569.97     88.00 o 
   9   5   2     3122.46     3275.38     68.02 o 
  11   5   2     2620.47     2702.68     75.21 o 
  13   5   2     1047.14     1056.25     44.22 o 
  15   5   2     1466.13     1402.60     98.83 o 
 -18   6   2      286.38      322.31     74.82 o 
 -16   6   2      302.58      298.80     65.58 o 
 -14   6   2      711.09      711.74     25.60 o 
 -12   6   2      495.26      498.28     29.04 o 
 -10   6   2      112.26      111.56     12.52 o 
  -8   6   2     3883.99     4019.59     46.08 o 
  -6   6   2     2871.78     3155.53     61.51 o 
  -4   6   2     3780.61     3765.08     39.53 o 
  -2   6   2      196.36      163.38     13.70 o 
   0   6   2      305.29      246.45     13.47 o 
   2   6   2      324.18      377.29     20.58 o 
   4   6   2     8264.71     8688.46    134.93 o 
   6   6   2     1364.83     1272.40     60.51 o 
   8   6   2     3000.16     2599.88     64.36 o 
  10   6   2      478.44      485.40     21.18 o 
  12   6   2      652.64      664.61     36.16 o 
  14   6   2      143.22      113.99     46.36 o 
 -17   7   2      161.69      207.52     67.24 o 
 -15   7   2      506.88      545.14     73.62 o 
 -13   7   2     1022.93      947.55     40.09 o 
 -11   7   2      211.46      178.10     13.07 o 
  -9   7   2     2693.22     2743.76     64.29 o 
  -7   7   2     4252.41     4211.76     66.54 o 
  -5   7   2      308.98      264.61     14.92 o 
  -3   7   2     1186.37     1204.15     25.66 o 
  -1   7   2     2983.39     3042.81     36.03 o 
   1   7   2      746.91      732.63     17.58 o 
   3   7   2     1383.78     1420.39     53.03 o 
   5   7   2      952.89      887.50     52.49 o 
   7   7   2      325.95      330.20     40.07 o 
   9   7   2     1009.48      986.29     82.80 o 
  11   7   2      871.77      945.59     99.24 o 
  13   7   2      382.54      360.72     73.34 o 
  15   7   2      205.17      158.80     56.33 o 
 -16   8   2      426.07      407.29     68.07 o 
 -14   8   2      471.21      450.79     62.13 o 
 -12   8   2     1449.42     1483.45    101.91 o 
 -10   8   2     3759.48     3814.51    138.35 o 
  -8   8   2     2680.66     2662.56     32.44 o 
  -6   8   2     2962.87     3034.50     44.05 o 
  -4   8   2     7760.82     8062.42    117.59 o 
  -2   8   2     5863.99     6067.05     64.73 o 
   0   8   2     3465.22     3508.77     52.53 o 
   2   8   2     4391.13     4447.49     67.25 o 
   4   8   2     2863.90     2874.26     82.61 o 
   6   8   2     2296.09     2298.58     73.79 o 
   8   8   2     5093.55     4999.55    178.23 o 
  10   8   2     2365.76     2483.01    129.56 o 
  12   8   2      750.19      791.21     83.76 o 
  14   8   2      513.07      499.22     69.48 o 
 -15   9   2       66.33       72.57     44.52 o 
 -13   9   2       16.97       18.29     42.53 o 
 -11   9   2      107.96      112.24     47.35 o 
  -9   9   2      734.74      710.34     70.91 o 
  -7   9   2      586.01      571.08     19.02 o 
  -5   9   2     4963.73     5238.51     62.07 o 
  -3   9   2       52.21       34.03     10.44 o 
  -1   9   2       18.47       20.81     17.06 o 
   1   9   2       59.71       73.97     10.35 o 
   3   9   2       37.74       50.22     23.86 o 
   5   9   2       21.99       12.13     29.10 o 
   7   9   2      569.24      499.76     67.78 o 
   9   9   2       35.65       40.31     46.02 o 
  11   9   2       30.43       25.87     41.62 o 
  13   9   2      174.46      161.96     52.95 o 
 -14  10   2      598.66      574.21     71.29 o 
 -12  10   2      697.10      757.27     86.21 o 
 -10  10   2     1308.43     1263.15     89.66 o 
  -8  10   2      119.17       87.56     38.30 o 
  -6  10   2       80.67       59.37     10.91 o 
  -4  10   2      149.89      151.67     16.09 o 
  -2  10   2     1674.33     1656.33     35.31 o 
   0  10   2     5975.44     6336.43     96.75 o 
   2  10   2     1369.95     1326.75     25.50 o 
   4  10   2      684.85      654.07     48.34 o 
   6  10   2      197.98      191.14     59.72 o 
   8  10   2     1623.27     1423.88     99.68 o 
  10  10   2      108.77      125.77     52.66 o 
  12  10   2      573.03      580.52     70.89 o 
 -13  11   2      117.78       90.41     42.58 o 
 -11  11   2      834.46      875.02     82.20 o 
  -9  11   2       11.98       31.22     51.41 o 
  -7  11   2      334.15      331.58     53.16 o 
  -5  11   2       15.12       16.85      9.35 o 
  -3  11   2        8.69       19.07     13.93 o 
  -1  11   2      284.25      275.75     20.41 o 
   1  11   2      290.62      325.76     26.20 o 
   3  11   2        5.72       10.41     19.12 o 
   5  11   2      310.80      253.80     51.76 o 
   7  11   2       89.07       65.04     38.81 o 
   9  11   2        3.72       17.93     36.65 o 
  11  11   2        7.92        5.08     36.30 o 
 -12  12   2     1139.74     1242.93     98.93 o 
 -10  12   2      799.95      849.68     83.97 o 
  -8  12   2     1117.58     1102.48     80.75 o 
  -6  12   2     1431.39     1498.53     37.91 o 
  -4  12   2     1044.06     1034.15     29.31 o 
  -2  12   2     1217.69     1225.85     33.87 o 
   0  12   2     3140.18     3159.41     59.81 o 
   2  12   2      177.36      183.00      9.36 o 
   4  12   2       11.38       16.11     30.27 o 
   6  12   2      333.58      313.86     73.05 o 
   8  12   2      250.69      218.71     52.69 o 
  10  12   2      331.33      364.50     63.71 o 
 -11  13   2     1039.14     1159.76     92.20 o 
  -9  13   2     1377.17     1433.10     99.23 o 
  -7  13   2     2090.44     2137.62    103.10 o 
  -5  13   2     3222.59     3448.65    121.50 o 
  -3  13   2     2961.41     2789.55    215.32 o 
  -1  13   2     3846.31     3819.80    177.63 o 
   1  13   2     2186.51     2431.36    101.93 o 
   3  13   2     2377.03     2627.05    117.06 o 
   5  13   2      891.73     1004.05     88.30 o 
   7  13   2      711.48      820.71     85.88 o 
  -8  14   2      114.71      103.54     47.54 o 
  -6  14   2       72.55       63.77     30.79 o 
  -4  14   2      941.61      935.58     62.40 o 
  -2  14   2     1907.61     1885.09     51.10 o 
   0  14   2      527.74      549.51     49.69 o 
   2  14   2      726.39      779.92     68.94 o 
   4  14   2      179.35      193.88     45.77 o 
   6  14   2      251.19      241.49     53.05 o 
  -5  15   2       40.04       28.17     26.62 o 
   1  15   2       24.10       39.24     28.64 o 
 -19   1   3      844.09      867.18     50.31 o 
 -17   1   3     1688.95     1650.29     79.49 o 
 -15   1   3     1749.94     1705.10     49.92 o 
 -13   1   3     1391.83     1394.69     38.08 o 
 -11   1   3     2533.13     2213.14     44.79 o 
  -9   1   3     9217.14     9423.14     86.68 o 
  -7   1   3    59849.87    36999.79    292.82 o 
  -5   1   3    13371.77    15745.50     70.65 o 
  -3   1   3    14930.47    17926.55    127.14 o 
  -1   1   3     1607.27     1724.21     40.65 o 
   1   1   3     1762.14     1806.56     94.43 o 
   3   1   3     1694.79     1591.71     30.85 o 
   5   1   3    15370.95    18675.91    321.90 o 
   7   1   3      107.80       61.84     16.20 o 
   9   1   3     1995.40     2006.72     41.22 o 
  11   1   3      800.31      801.46     31.50 o 
  13   1   3     1087.31     1096.35     57.17 o 
  15   1   3      651.61      659.73     50.50 o 
 -20   2   3       88.31       82.03     22.14 o 
 -18   2   3       42.23       66.64     27.40 o 
 -16   2   3       48.94       57.50     17.32 o 
 -14   2   3       37.20       28.91     14.57 o 
 -12   2   3     1242.93     1142.89     37.09 o 
 -10   2   3     4479.32     5034.22     56.83 o 
  -8   2   3     3113.12     3260.24     39.83 o 
  -6   2   3     1977.75     1960.84     28.88 o 
  -4   2   3     2812.58     2737.29     31.66 o 
  -2   2   3     2627.99     2316.88     57.61 o 
   0   2   3     1092.00     1184.87     24.50 o 
   2   2   3     2777.71     2680.50     64.85 o 
   4   2   3     1493.92     1370.07     28.06 o 
   6   2   3      357.50      282.99     21.29 o 
   8   2   3     2657.58     2743.03     67.37 o 
  10   2   3     1564.47     1465.42     44.04 o 
  12   2   3      648.67      622.67     33.39 o 
  14   2   3        7.40       34.04     31.17 o 
  16   2   3       56.92       34.81     24.87 o 
 -19   3   3      305.67      319.40     34.84 o 
 -17   3   3     1782.25     1718.98     48.48 o 
 -15   3   3     1794.62     1727.87     51.34 o 
 -13   3   3     2735.59     2674.60     53.07 o 
 -11   3   3     1538.99     1374.49     37.65 o 
  -9   3   3      787.54      702.71     24.01 o 
  -7   3   3       35.55       27.60     24.09 o 
  -5   3   3      259.91      219.28     16.42 o 
  -3   3   3    10044.06    11010.66     57.85 o 
  -1   3   3    26863.42    21858.16    148.75 o 
   1   3   3    19692.03    19063.75    123.98 o 
   3   3   3    14726.75    17754.35    222.17 o 
   5   3   3     4437.38     4764.34     76.12 o 
   7   3   3      915.74      914.71     32.52 o 
   9   3   3      683.95      616.42     79.84 o 
  11   3   3     1384.50     1482.16     48.45 o 
  13   3   3       89.46       78.24     31.39 o 
  15   3   3      269.32      330.32     37.99 o 
 -18   4   3     2821.36     2840.91     75.04 o 
 -16   4   3     5132.81     5421.33     89.69 o 
 -14   4   3     3047.64     3020.28     58.88 o 
 -12   4   3     3646.76     3535.55     55.27 o 
 -10   4   3     9942.88    10204.38     96.61 o 
  -8   4   3     4929.46     4967.27     46.23 o 
  -6   4   3     2410.99     2052.86     31.70 o 
  -4   4   3      499.96      346.84     15.90 o 
  -2   4   3     4830.54     4512.02     43.34 o 
   4   4   3     6261.89     6343.27     86.30 o 
   6   4   3     6095.29     6391.70     68.46 o 
   8   4   3     3379.24     3509.97     59.79 o 
  10   4   3     4686.85     4759.36     76.81 o 
  12   4   3     2481.93     2601.81     58.67 o 
  14   4   3     2499.42     2452.62    116.32 o 
 -19   5   3      435.55      421.11     64.33 o 
 -17   5   3      637.67      635.43     38.93 o 
 -15   5   3     3058.66     2996.43     91.08 o 
 -13   5   3      867.97      785.79     32.21 o 
 -11   5   3      120.55      123.07     19.98 o 
  -9   5   3     4957.68     4871.24     59.83 o 
  -7   5   3     1123.05     1013.46     24.17 o 
  -5   5   3     2950.06     2707.57     34.51 o 
  -3   5   3     4200.96     4192.03     42.54 o 
  -1   5   3     2253.64     2197.75     39.66 o 
   1   5   3      702.79      757.29     17.15 o 
   5   5   3     3434.89     3454.17     39.93 o 
   7   5   3     1406.83     1443.82     30.02 o 
   9   5   3      446.48      424.31     32.86 o 
  11   5   3       84.80       91.13     14.19 o 
  13   5   3        1.62       21.58     50.54 o 
  15   5   3      978.43      893.85     86.04 o 
 -18   6   3      206.34      218.35     53.08 o 
 -16   6   3       12.50       15.10     19.44 o 
 -14   6   3      197.46      204.44     19.65 o 
 -12   6   3      541.35      479.04     27.93 o 
 -10   6   3     5521.55     5498.08     71.48 o 
  -8   6   3     1844.19     1804.51     33.22 o 
  -6   6   3      836.87      810.71     22.62 o 
  -4   6   3      882.32      935.87     23.70 o 
  -2   6   3     2954.29     2943.73     35.24 o 
   0   6   3       14.56       15.96      8.23 o 
   2   6   3    10193.26    10906.97    145.20 o 
   4   6   3      171.54      178.71     35.16 o 
   6   6   3      697.92      694.08     48.76 o 
   8   6   3       95.97       65.89      7.08 o 
  10   6   3     1496.72     1410.69     34.97 o 
  12   6   3      446.91      462.18     71.86 o 
  14   6   3      854.53      750.04     78.96 o 
 -17   7   3      200.09      213.19     56.81 o 
 -15   7   3      146.17      134.79     18.20 o 
 -13   7   3     1447.63     1401.26     37.45 o 
 -11   7   3      555.49      558.49     30.33 o 
  -9   7   3     3114.35     3000.85     44.17 o 
  -7   7   3      166.74      144.93     14.31 o 
  -5   7   3     4065.10     4235.57     52.38 o 
  -3   7   3     5086.63     5430.50     51.52 o 
  -1   7   3     3557.03     3688.97     43.87 o 
   1   7   3       40.29       43.26     10.86 o 
   3   7   3     2183.15     2454.87    180.24 o 
   5   7   3      201.28      217.88     34.91 o 
   7   7   3      439.98      381.72     65.96 o 
   9   7   3      249.39      217.72     61.56 o 
  11   7   3       54.57       28.81     55.35 o 
  13   7   3      211.66      185.05     51.49 o 
 -16   8   3      275.94      312.58     60.36 o 
 -14   8   3      321.70      307.74     54.54 o 
 -12   8   3       42.82       37.67      7.97 o 
 -10   8   3     1404.89     1397.24     31.17 o 
  -8   8   3     6471.28     6881.67     76.20 o 
  -6   8   3      110.46      106.11     14.33 o 
  -4   8   3     1005.93      999.03     31.31 o 
  -2   8   3     1266.06     1235.14     32.62 o 
   0   8   3     3446.73     3418.93     58.60 o 
   2   8   3     5084.67     5218.43     99.57 o 
   4   8   3     5573.20     5467.89    115.42 o 
   6   8   3      130.18      161.68     47.44 o 
   8   8   3     1795.13     1769.57    114.48 o 
  10   8   3     1005.25      784.05     76.17 o 
  12   8   3      165.75      191.96     60.69 o 
 -15   9   3     2147.32     2246.12    114.71 o 
 -13   9   3     4092.82     4054.35    147.38 o 
 -11   9   3     4330.76     4537.12    184.91 o 
  -9   9   3     3251.36     3281.51     42.30 o 
  -7   9   3     3165.39     3166.75     47.20 o 
  -5   9   3     6759.84     6976.18     80.59 o 
  -3   9   3     4683.40     4807.13     63.48 o 
  -1   9   3     7022.42     7487.72     82.52 o 
   1   9   3     5187.55     5313.38     72.20 o 
   3   9   3     2923.24     3026.80     85.43 o 
   5   9   3     3905.03     4314.84    155.90 o 
   7   9   3     4063.66     4110.34    183.13 o 
   9   9   3     2382.74     2328.44    121.02 o 
  11   9   3     1058.03     1173.90     95.69 o 
 -14  10   3      388.69      380.54     64.52 o 
 -12  10   3      303.31      318.75     58.79 o 
 -10  10   3      374.68      354.49     54.80 o 
  -8  10   3       54.47       57.69      8.81 o 
  -6  10   3      122.55      120.90     14.58 o 
  -4  10   3      850.24      848.34     27.69 o 
  -2  10   3     1099.45     1025.37     29.21 o 
   0  10   3     1720.03     1685.70     35.26 o 
   2  10   3     1660.18     1719.09     64.29 o 
   4  10   3     2380.52     2350.19    119.92 o 
   6  10   3     1209.69     1197.28     91.02 o 
   8  10   3      416.11      433.99     67.52 o 
  10  10   3      293.21      301.16     63.58 o 
 -13  11   3       98.51      111.43     47.34 o 
 -11  11   3      489.97      502.96     66.54 o 
  -9  11   3      756.57      764.78     70.61 o 
  -7  11   3      302.30      286.18     16.77 o 
  -5  11   3     1190.41     1142.03     31.99 o 
  -3  11   3       30.63       28.70     12.85 o 
  -1  11   3      631.39      612.10     25.50 o 
   1  11   3      143.35      159.18     11.08 o 
   3  11   3       21.40       16.86     40.15 o 
   5  11   3       82.14      122.78     47.90 o 
   7  11   3      439.13      488.90     70.86 o 
   9  11   3      336.32      346.81     65.82 o 
 -12  12   3      145.65      168.49     49.22 o 
 -10  12   3      526.17      518.11     70.80 o 
  -8  12   3     1183.87     1166.48     78.46 o 
  -6  12   3      912.20      943.99     38.09 o 
  -4  12   3      186.76      180.54     15.44 o 
  -2  12   3      181.85      190.44     15.98 o 
   0  12   3      962.82      942.21     25.33 o 
   2  12   3      578.66      497.52     58.82 o 
   4  12   3      649.19      737.24     79.00 o 
   6  12   3      405.72      436.92     67.03 o 
   8  12   3      496.50      446.97     82.15 o 
 -11  13   3        3.89        2.90     36.65 o 
  -9  13   3        0.80       19.12     50.78 o 
  -7  13   3       49.72       43.68     33.29 o 
  -5  13   3      170.33      157.82     22.50 o 
  -3  13   3      844.81      805.36     39.99 o 
  -1  13   3      482.31      429.79     28.48 o 
   1  13   3      746.92      683.52     71.27 o 
   3  13   3       20.07       38.64     38.52 o 
   5  13   3       25.19       20.63     38.88 o 
   7  13   3        9.12       18.88     42.25 o 
  -8  14   3      714.68      723.56     65.63 o 
  -6  14   3     1069.85     1123.09     75.97 o 
  -4  14   3       53.78       32.97     25.16 o 
  -2  14   3     1199.86     1202.97     69.12 o 
   0  14   3      255.05      275.90     45.15 o 
   2  14   3     1104.46     1036.54     77.45 o 
   4  14   3       18.87       33.84     49.59 o 
 -20   0   4     1897.04     2018.49    102.63 o 
 -18   0   4     1220.10     1303.31     81.91 o 
 -16   0   4     5572.00     6369.23    222.90 o 
 -14   0   4     7717.31     8282.01    181.96 o 
 -12   0   4     6069.93     6576.40    153.87 o 
 -10   0   4      821.15      493.38     29.65 o 
  -6   0   4     6133.49     5913.33     76.05 o 
  -4   0   4     2952.55     2375.66     46.42 o 
  -2   0   4    15532.68    17460.61    114.28 o 
   0   0   4    13050.48    13796.45    391.48 o 
   2   0   4     6527.70     6244.73     75.93 o 
   4   0   4    29124.06    38660.95    219.58 o 
   6   0   4     4464.90     4527.47    138.28 o 
   8   0   4     1512.62     1501.17     59.57 o 
  10   0   4     4757.25     5198.15    107.05 o 
  12   0   4     5302.22     6050.45    181.01 o 
  14   0   4     1944.48     2156.41    111.25 o 
 -19   1   4      171.78      180.48     35.88 o 
 -17   1   4     1002.20      960.48     54.90 o 
 -15   1   4     3048.60     3065.33     62.32 o 
 -13   1   4     4259.64     4144.79     69.50 o 
 -11   1   4    10270.81    11055.12    107.59 o 
  -9   1   4     5058.70     4759.89     51.43 o 
  -7   1   4    11497.97    12724.75    114.90 o 
  -5   1   4    14018.92    16033.68     76.94 o 
  -3   1   4     8529.75     9325.20     63.51 o 
  -1   1   4     2545.79     2383.20     33.96 o 
   1   1   4     2824.52     2870.23     83.26 o 
   3   1   4      447.49      446.44     23.13 o 
   5   1   4      384.96      353.25     24.18 o 
   7   1   4     2299.27     2383.73     49.68 o 
   9   1   4      839.69      841.42     34.39 o 
  11   1   4     1692.25     1671.35     67.79 o 
  13   1   4      849.82      943.32     57.16 o 
  15   1   4     1105.64     1059.03     59.18 o 
 -20   2   4      318.06      340.68     40.46 o 
 -18   2   4      451.78      492.55     43.39 o 
 -16   2   4     1395.95     1380.45     48.29 o 
 -14   2   4       24.40       29.89     12.33 o 
 -12   2   4       45.68       53.08     16.01 o 
 -10   2   4      904.73     1052.30     30.59 o 
  -8   2   4      840.12      957.92     41.42 o 
  -6   2   4     1323.92     1290.12     26.39 o 
  -4   2   4      386.23      375.60     18.68 o 
  -2   2   4      185.04      148.98     16.10 o 
   0   2   4       30.26       46.08     15.65 o 
   2   2   4     3773.96     4180.54     47.81 o 
   4   2   4     1948.50     2167.23     52.59 o 
   6   2   4     1443.78     1454.37     41.24 o 
   8   2   4      266.30      265.30     23.73 o 
  10   2   4      161.95      168.69     28.92 o 
  12   2   4       12.32       10.07     10.94 o 
  14   2   4      132.90      127.14     31.48 o 
 -19   3   4      400.95      355.76     38.13 o 
 -17   3   4      505.38      503.44     30.83 o 
 -15   3   4     1868.43     1846.66     50.14 o 
 -13   3   4     1571.48     1567.93     46.72 o 
 -11   3   4      359.76      348.00     30.75 o 
  -9   3   4     1295.81     1056.85     31.89 o 
  -7   3   4     1502.62     1289.59     30.51 o 
  -5   3   4     6147.01     6356.64     50.31 o 
  -3   3   4     5857.90     6348.59     70.53 o 
   1   3   4     3788.21     3962.76    124.36 o 
   3   3   4     5413.38     5783.94    107.02 o 
   5   3   4     1585.81     1614.37     35.89 o 
   7   3   4     1120.07     1172.71     36.03 o 
   9   3   4       11.30       13.92     12.24 o 
  11   3   4      519.12      491.16     29.47 o 
  13   3   4       10.55        9.00     19.72 o 
 -20   4   4        6.25       17.38     34.27 o 
 -18   4   4      751.74      723.23     44.45 o 
 -16   4   4      120.48      118.34     20.53 o 
 -14   4   4        0.85        1.11     12.04 o 
 -12   4   4      845.02      874.26     30.57 o 
 -10   4   4     3414.47     3357.94     50.10 o 
  -8   4   4     2855.80     2704.33     38.85 o 
  -6   4   4    17113.49    20265.91    100.77 o 
  -4   4   4       56.88       35.48     11.46 o 
  -2   4   4       77.26      113.97     14.43 o 
   0   4   4      556.93      629.37     24.72 o 
   2   4   4      155.69       90.30     13.42 o 
   4   4   4       22.45       33.44     12.52 o 
   6   4   4     2014.82     2005.52     42.05 o 
   8   4   4      460.01      430.06     37.24 o 
  10   4   4      655.39      648.03     38.09 o 
  12   4   4      759.09      696.84     43.88 o 
  14   4   4       22.79       43.96     52.92 o 
 -19   5   4     2026.76     1960.87    107.08 o 
 -17   5   4      350.13      355.16     33.12 o 
 -15   5   4     1588.07     1621.14     48.89 o 
 -13   5   4      596.55      592.56     37.41 o 
 -11   5   4     5062.34     5172.04     76.39 o 
  -9   5   4    14143.20    15790.38    137.91 o 
  -7   5   4    24779.24    29662.42    307.91 o 
  -5   5   4     4059.81     3766.50     43.56 o 
  -3   5   4    15892.05    18218.15    144.34 o 
  -1   5   4     9320.14     9757.16     63.45 o 
   1   5   4     9977.07     9625.08     95.08 o 
   3   5   4     6222.37     6669.27     67.68 o 
   5   5   4     5155.89     5265.95     67.02 o 
   7   5   4     2562.52     2916.99     52.15 o 
   9   5   4     4161.52     4380.35    120.87 o 
  11   5   4     2821.80     2829.33     69.33 o 
  13   5   4      689.54      732.74     90.18 o 
 -18   6   4      267.63      279.80     58.06 o 
 -16   6   4      434.29      441.97     33.41 o 
 -14   6   4     1866.09     1858.01     54.81 o 
 -12   6   4       44.95       47.82     12.90 o 
 -10   6   4     1060.55     1097.30     32.07 o 
  -8   6   4     3281.82     3289.69     49.94 o 
  -6   6   4      327.45      279.04     20.09 o 
  -4   6   4     3226.53     3238.51     50.45 o 
  -2   6   4       20.10       16.66     10.63 o 
   0   6   4      785.15      949.31     23.27 o 
   2   6   4       41.46       48.48     10.48 o 
   4   6   4     2242.93     2122.41     33.29 o 
   6   6   4      184.37      195.13     11.34 o 
   8   6   4     1959.91     1776.27     40.56 o 
  10   6   4      271.83      263.30     22.86 o 
  12   6   4      129.18      150.90     55.01 o 
 -17   7   4      193.10      211.44     61.42 o 
 -15   7   4      378.38      366.65     31.53 o 
 -13   7   4       10.00       13.79     12.83 o 
 -11   7   4     3211.37     3091.79     60.81 o 
  -9   7   4     7512.35     7740.85     86.95 o 
  -7   7   4     1279.63     1265.12     36.51 o 
  -5   7   4       81.73       57.33     13.89 o 
  -3   7   4      354.90      321.92     22.44 o 
  -1   7   4      469.63      430.31     19.07 o 
   1   7   4     5226.39     5407.82     83.79 o 
   3   7   4     4519.78     4674.22    111.06 o 
   5   7   4      750.23      635.44     77.62 o 
   7   7   4      161.90      176.03     68.88 o 
   9   7   4     1200.83     1200.97     98.03 o 
  11   7   4      804.88      814.58     91.46 o 
  13   7   4      516.20      518.18     68.60 o 
 -18   8   4      631.34      620.64     77.78 o 
 -14   8   4     2308.27     2302.32     58.56 o 
 -12   8   4      603.85      566.16     22.30 o 
 -10   8   4      780.87      770.43     30.72 o 
  -8   8   4     8554.77     9119.64     99.05 o 
  -6   8   4     3302.97     3269.82     53.00 o 
  -4   8   4     4542.83     4761.94     79.58 o 
  -2   8   4      733.50      737.52     31.33 o 
   0   8   4     1055.63     1065.41     27.58 o 
   2   8   4       19.83       35.14      7.42 o 
   4   8   4     8442.11     8577.05    261.84 o 
   6   8   4     1073.14     1113.52     94.50 o 
   8   8   4     2198.32     2274.25    136.03 o 
  10   8   4      768.54      841.30     84.72 o 
  12   8   4     1169.51     1191.87     96.55 o 
 -17   9   4        2.83       10.19     36.77 o 
 -15   9   4        0.91       11.38     36.57 o 
 -13   9   4      238.24      184.29     51.90 o 
 -11   9   4      812.69      774.23     24.12 o 
  -9   9   4      109.65      114.06     14.46 o 
  -7   9   4     2844.80     2875.62     56.29 o 
  -5   9   4     1947.13     1923.77     40.57 o 
  -3   9   4     1404.98     1448.55     34.79 o 
  -1   9   4       74.42       73.93     13.77 o 
   1   9   4        0.32        3.72      9.70 o 
   3   9   4     1142.84     1054.33     88.29 o 
   5   9   4     2717.62     2516.60    134.27 o 
   7   9   4      617.90      633.77     78.92 o 
   9   9   4      205.29      215.94     61.50 o 
  11   9   4       49.66       48.76     44.99 o 
 -16  10   4     1221.64     1199.56    105.13 o 
 -14  10   4        7.85        3.45     34.87 o 
 -12  10   4      780.78      736.30     71.80 o 
 -10  10   4      444.55      419.99     17.35 o 
  -8  10   4      516.46      508.44     22.61 o 
  -6  10   4       81.11       79.46     13.73 o 
  -4  10   4     1190.71     1214.72     33.41 o 
  -2  10   4       47.50       59.37     13.52 o 
   0  10   4     4574.66     4635.96     55.18 o 
   2  10   4      986.47      556.82     68.40 o 
   4  10   4     2259.38     2445.25    141.81 o 
   6  10   4      295.43      266.48     59.54 o 
   8  10   4        7.30       -0.44     42.21 o 
  10  10   4       12.81       17.65     48.83 o 
 -15  11   4        4.67       16.66     35.62 o 
 -13  11   4      472.93      482.57     64.62 o 
 -11  11   4      360.14      333.09     55.54 o 
  -9  11   4      278.97      284.50     22.47 o 
  -7  11   4        8.65       18.29     11.43 o 
  -5  11   4      210.89      200.18     17.46 o 
  -3  11   4       21.31       23.74     12.63 o 
  -1  11   4     3325.33     3420.40     61.14 o 
   1  11   4      247.72      253.32     11.72 o 
   3  11   4      364.94      349.65     59.60 o 
   5  11   4       46.97       48.48     62.05 o 
   7  11   4      105.47      105.60     55.92 o 
   9  11   4       99.89      114.37     64.53 o 
 -12  12   4     1265.63     1247.09     89.38 o 
 -10  12   4     1814.18     1825.66    101.23 o 
  -8  12   4     1157.30     1148.42     41.66 o 
  -6  12   4     3334.67     3249.84     96.48 o 
  -4  12   4     1003.35      943.87     29.81 o 
  -2  12   4       14.17       21.24     12.94 o 
   0  12   4     2375.34     2292.04     54.78 o 
   2  12   4      341.82      350.39     56.49 o 
   4  12   4      490.33      396.30     82.72 o 
   6  12   4      170.55      208.76     68.04 o 
   8  12   4      430.41      470.60     90.12 o 
 -11  13   4     2469.73     2821.79    129.22 o 
  -9  13   4     2943.83     3062.78    126.21 o 
  -7  13   4     2868.17     2859.92    107.23 o 
  -5  13   4      312.52      330.36     28.70 o 
  -3  13   4     2105.38     2220.23     60.25 o 
  -1  13   4     3585.76     3785.43    127.62 o 
   1  13   4     3191.92     3209.38    120.64 o 
   3  13   4     1375.68     1451.40     95.09 o 
   5  13   4      647.63      754.00     80.41 o 
  -8  14   4       95.97       88.29     34.37 o 
  -6  14   4       32.77       31.90     28.25 o 
  -4  14   4      700.96      660.33     49.21 o 
  -2  14   4      670.36      657.63     56.84 o 
   0  14   4        1.35       -1.55     31.89 o 
   2  14   4      253.19      228.16     63.73 o 
 -21   1   5      248.45      232.61     35.88 o 
 -19   1   5      673.69      722.56     50.08 o 
 -17   1   5     1240.13     1206.08     58.99 o 
 -15   1   5     1400.22     1314.07     40.19 o 
 -13   1   5     1557.13     1510.63     41.79 o 
 -11   1   5     3034.37     2918.77     49.23 o 
  -9   1   5     7790.75     8034.58     90.72 o 
  -7   1   5    25146.39    30285.20   1358.12 o 
  -5   1   5    17973.84    21749.50    176.24 o 
  -3   1   5     4523.19     4241.04    146.67 o 
  -1   1   5     5331.82     5350.67     49.94 o 
   1   1   5     4256.37     4136.39     53.66 o 
   3   1   5     5202.41     5228.28     55.70 o 
   5   1   5     3793.51     3884.24     73.11 o 
   7   1   5     1866.31     1763.40     87.54 o 
   9   1   5     1078.07     1114.79     39.11 o 
  11   1   5     1362.28     1417.48     68.99 o 
  13   1   5      729.04      711.58     53.93 o 
 -20   2   5      201.52      219.82     37.04 o 
 -18   2   5      710.99      720.51     51.69 o 
 -16   2   5      108.30       69.56     19.67 o 
 -14   2   5      668.23      651.61     29.88 o 
 -12   2   5      541.87      605.42     29.96 o 
 -10   2   5      136.56      108.98     16.61 o 
  -8   2   5      656.04      606.36     24.39 o 
  -6   2   5    11431.55    13632.40     79.29 o 
  -4   2   5     1958.26     2176.95     34.50 o 
  -2   2   5      672.24      636.50     25.40 o 
   0   2   5      153.80      199.15     20.71 o 
   2   2   5      426.04      480.39     24.01 o 
   4   2   5      220.63      212.66     22.50 o 
   6   2   5     5360.23     5736.50     84.06 o 
   8   2   5      377.79      377.31     27.28 o 
  10   2   5      716.37      665.83     35.13 o 
  12   2   5      169.36      183.60     35.84 o 
  14   2   5        4.01        6.24     19.46 o 
 -19   3   5     1894.28     1992.20     72.06 o 
 -17   3   5     1623.97     1549.29     82.82 o 
 -15   3   5     1268.90     1318.52     43.81 o 
 -13   3   5      828.23      771.97     31.32 o 
 -11   3   5      270.19      260.73     22.92 o 
  -9   3   5        6.96       25.87     10.88 o 
  -7   3   5     9043.21    10383.68     79.62 o 
  -5   3   5     3831.73     3765.73     44.80 o 
  -3   3   5      616.96      477.99     21.97 o 
  -1   3   5    16976.16    20645.46    253.40 o 
   1   3   5    15416.81    17929.32    138.04 o 
   3   3   5     6684.47     7058.10     80.04 o 
   5   3   5     5248.40     5824.83     81.87 o 
   7   3   5      111.88      105.28     17.26 o 
   9   3   5       70.45       40.24     16.80 o 
  11   3   5      975.22     1021.70     58.09 o 
  13   3   5      733.75      735.77     51.48 o 
 -20   4   5     1626.45     1473.06     61.59 o 
 -18   4   5     2649.30     2840.87     81.35 o 
 -16   4   5     3083.12     3102.09     76.98 o 
 -14   4   5     6941.75     7224.09    124.19 o 
 -12   4   5     4678.40     4770.50     71.82 o 
 -10   4   5     7455.92     7765.94     85.51 o 
  -8   4   5     2858.47     2533.53     40.70 o 
  -6   4   5     8576.61     8718.77     68.45 o 
  -4   4   5     3181.19     2649.96     38.84 o 
  -2   4   5    16330.86    19768.54    215.40 o 
   0   4   5     6243.01     6489.15     54.43 o 
   2   4   5     7686.09     8346.55    192.50 o 
   4   4   5     2443.60     2663.13     55.17 o 
   6   4   5     2676.15     2928.77     51.03 o 
   8   4   5     1147.73     1204.60     38.76 o 
  10   4   5     1893.67     1952.39     71.35 o 
  12   4   5      915.35     1013.69     95.28 o 
 -19   5   5       37.03       56.42     27.94 o 
 -17   5   5      174.57      157.28     23.69 o 
 -15   5   5      141.63      128.01     25.44 o 
 -13   5   5     2384.98     2269.89     54.36 o 
 -11   5   5       32.04       36.54     18.09 o 
  -9   5   5     1132.14     1190.20     34.04 o 
  -7   5   5       17.16       20.89     11.42 o 
  -5   5   5     4739.94     4567.23     50.85 o 
  -3   5   5    11677.26    13523.17    164.46 o 
  -1   5   5     9591.67    10459.92    113.07 o 
   1   5   5     4558.99     4948.65     99.18 o 
   3   5   5      376.42      417.05     22.47 o 
   5   5   5     1155.57     1179.00     66.67 o 
   7   5   5      830.90      804.87     28.64 o 
   9   5   5     1231.81     1173.07     52.52 o 
  11   5   5       23.33       41.93     61.81 o 
  13   5   5      329.56      320.77     78.92 o 
 -18   6   5       39.49       22.52     21.83 o 
 -16   6   5      282.16      273.50     28.42 o 
 -14   6   5     1477.64     1439.46     44.11 o 
 -12   6   5     1189.24     1207.11     37.12 o 
 -10   6   5     2388.18     2323.58     47.12 o 
  -8   6   5     1269.59     1195.29     35.62 o 
  -6   6   5      245.39      293.55     24.07 o 
  -4   6   5       30.88       42.98     13.03 o 
  -2   6   5       17.04       23.96     12.28 o 
   0   6   5      539.41      486.84     30.05 o 
   2   6   5      325.72      272.96     20.80 o 
   4   6   5      118.83      107.58     12.91 o 
   6   6   5       31.78       10.61      7.73 o 
   8   6   5      616.65      596.27     28.57 o 
  10   6   5      268.55      265.32     66.32 o 
  12   6   5      416.18      426.49     73.23 o 
 -19   7   5        8.76       14.52     45.14 o 
 -17   7   5       33.85       34.04     39.28 o 
 -15   7   5      665.51      630.84     38.13 o 
 -13   7   5      747.17      713.63     36.11 o 
 -11   7   5      291.14      283.75     26.22 o 
  -9   7   5      319.33      320.81     23.61 o 
  -7   7   5      795.12      783.43     31.97 o 
  -5   7   5      158.61      151.89     22.89 o 
  -3   7   5     1068.44     1080.53     32.03 o 
  -1   7   5      685.23      678.55     29.79 o 
   1   7   5     2204.96     2177.66     38.96 o 
   3   7   5     1012.27     1032.59     22.88 o 
   5   7   5      917.02      889.92     17.56 o 
   7   7   5      194.19      246.84     79.84 o 
   9   7   5      146.13      209.46     67.28 o 
  11   7   5       76.32       78.33     51.47 o 
 -18   8   5      457.21      473.56     67.32 o 
 -16   8   5      347.39      350.42     59.23 o 
 -14   8   5      183.49      180.81     32.78 o 
 -12   8   5      620.26      573.37     28.75 o 
 -10   8   5     2803.13     2889.47     60.75 o 
  -8   8   5      987.42      947.61     30.69 o 
  -6   8   5     3031.72     3091.79     53.91 o 
  -4   8   5     2179.16     2069.30     42.54 o 
  -2   8   5     5197.76     5343.41     74.28 o 
   0   8   5      636.89      601.34     21.56 o 
   2   8   5     9885.15    10286.66    282.71 o 
   4   8   5      288.07      313.67     77.46 o 
   6   8   5      585.65      683.93     98.80 o 
   8   8   5      378.93      378.69     68.10 o 
  10   8   5      552.58      589.02     83.33 o 
 -17   9   5     5112.00     4948.59    163.89 o 
 -15   9   5      771.55      878.42     81.02 o 
 -13   9   5     1728.31     1955.13     59.17 o 
 -11   9   5      255.94      271.99     19.25 o 
  -9   9   5     7376.50     7790.90    108.74 o 
  -7   9   5     8418.11     8860.44    133.48 o 
  -5   9   5     8654.90     9394.33    107.88 o 
  -3   9   5     3114.86     3038.50     60.81 o 
  -1   9   5     2530.61     2525.65     47.32 o 
   1   9   5     5932.96     5953.68    166.73 o 
   3   9   5     5759.84     6522.03    243.56 o 
   5   9   5     4656.10     4989.00    193.99 o 
   7   9   5       88.99      164.77     62.70 o 
   9   9   5      950.93     1076.14    106.47 o 
 -16  10   5        3.42       14.36     35.74 o 
 -14  10   5      824.25      914.97     82.39 o 
 -12  10   5     2406.50     2491.77     51.79 o 
 -10  10   5       12.06        6.43     10.04 o 
  -8  10   5        3.21       12.53     10.66 o 
  -6  10   5     1601.17     1622.28     37.68 o 
  -4  10   5        3.34        7.83     13.04 o 
  -2  10   5     3142.33     3233.45     49.73 o 
   0  10   5     3416.03     3314.62     82.11 o 
   2  10   5        2.68       15.23     45.66 o 
   4  10   5       94.89      111.40     56.71 o 
   6  10   5     1838.53     1820.64    118.44 o 
   8  10   5        3.10        7.26     38.76 o 
 -15  11   5      124.81       87.75     43.62 o 
 -13  11   5       71.71       91.66     52.26 o 
 -11  11   5       12.00        9.41     11.25 o 
  -9  11   5      704.42      725.72     35.61 o 
  -7  11   5     3438.29     3495.60    110.11 o 
  -5  11   5      873.73      856.06     30.37 o 
  -3  11   5      742.46      650.45     24.69 o 
  -1  11   5       19.70       21.17     14.94 o 
   1  11   5      240.44      227.47     64.73 o 
   3  11   5      182.53      223.55     55.90 o 
   5  11   5     1427.90     1522.68    107.57 o 
   7  11   5       35.09       20.67     39.28 o 
 -12  12   5      332.78      295.56     53.90 o 
 -10  12   5     1012.59      986.78     75.52 o 
  -8  12   5       93.55       93.81     18.93 o 
  -6  12   5      859.63      843.64     33.90 o 
  -4  12   5       31.89       26.47      9.76 o 
  -2  12   5     1459.86     1442.12     46.08 o 
   0  12   5      149.02      160.01     56.64 o 
   2  12   5      329.30      320.56     55.33 o 
   4  12   5        7.17       33.36     53.99 o 
   6  12   5      889.16      843.02     90.48 o 
 -11  13   5       33.92       32.53     37.02 o 
  -9  13   5       88.17       87.66     40.91 o 
  -7  13   5       55.38       54.01     18.55 o 
  -5  13   5       44.42       40.23     24.80 o 
  -3  13   5       91.46       69.48     23.22 o 
  -1  13   5       11.33       29.95     32.37 o 
   1  13   5      172.00      143.58     43.55 o 
   3  13   5       24.75       15.15     34.48 o 
  -8  14   5      816.04      823.79     69.48 o 
  -6  14   5      128.67      158.16     34.49 o 
  -4  14   5      759.77      774.05     58.05 o 
  -2  14   5      155.33      154.48     47.63 o 
   0  14   5      401.18      376.52     56.89 o 
   2  14   5      327.72      266.39     64.90 o 
 -20   0   6      529.08      628.82     70.32 o 
 -18   0   6     6318.77     6515.79    257.08 o 
 -16   0   6     8155.55     8833.37    189.47 o 
 -14   0   6     7120.61     7916.47    162.06 o 
 -12   0   6    19016.53    22036.12    360.18 o 
 -10   0   6     7602.53     8117.27    144.67 o 
  -8   0   6     4009.51     3804.61     78.17 o 
  -6   0   6     7515.58     7559.16     93.63 o 
  -4   0   6     5205.07     5259.29     79.68 o 
  -2   0   6      156.60      285.66     34.57 o 
   0   0   6    24588.71    30354.92    816.21 o 
   2   0   6    11591.55    12681.81    123.79 o 
   4   0   6     5683.10     5881.28    142.83 o 
   6   0   6     6198.05     6453.99    170.19 o 
   8   0   6     3556.82     3669.38    101.62 o 
  10   0   6      845.12      851.86     71.31 o 
  12   0   6     3110.17     3170.87    127.98 o 
 -21   1   6       71.25       68.38     25.41 o 
 -19   1   6     1044.74      958.47     56.41 o 
 -17   1   6      483.46      527.47     58.40 o 
 -15   1   6     4265.63     4128.89     74.46 o 
 -13   1   6     5868.41     5884.60     84.92 o 
 -11   1   6     6599.43     6560.90     90.74 o 
  -9   1   6     4315.99     4194.25     52.04 o 
  -7   1   6     1568.93     1454.53     34.99 o 
  -5   1   6       51.29      114.61     19.65 o 
  -3   1   6     1934.55     1814.27     37.37 o 
  -1   1   6     4739.53     5039.03     56.02 o 
   1   1   6     3305.61     3222.43     48.75 o 
   3   1   6     4093.94     4152.93     61.73 o 
   5   1   6     2102.66     2137.67     50.32 o 
   7   1   6      973.79      967.94     33.57 o 
   9   1   6      991.90      955.77     45.39 o 
  11   1   6     1106.83     1117.04     60.49 o 
  13   1   6      165.96      169.38     39.96 o 
 -20   2   6       64.64       82.45     40.00 o 
 -18   2   6      970.51      953.54     53.18 o 
 -16   2   6      140.23      146.21     28.28 o 
 -14   2   6       19.04       18.27     16.71 o 
 -12   2   6       17.07       20.34     17.15 o 
 -10   2   6      981.69      895.39     32.06 o 
  -8   2   6     2453.13     2521.20     42.62 o 
  -6   2   6    11225.76    13116.88    122.37 o 
  -4   2   6      167.46       86.39     16.46 o 
  -2   2   6      164.17      122.04     21.63 o 
   0   2   6      785.72      768.64     28.32 o 
   2   2   6      306.93      274.51     25.48 o 
   4   2   6      107.15      125.32     19.72 o 
   6   2   6       61.71       37.27     13.44 o 
   8   2   6      115.84       74.61     20.41 o 
  10   2   6        4.76       24.26     18.73 o 
  12   2   6      596.36      585.56     47.71 o 
 -21   3   6       57.66       44.00     39.92 o 
 -19   3   6      599.58      552.87     58.66 o 
 -17   3   6       15.43       18.30     17.09 o 
 -15   3   6      100.68       89.82     19.43 o 
 -13   3   6      630.03      591.01     32.91 o 
 -11   3   6     1216.91     1095.83     35.21 o 
  -9   3   6       15.00       19.16     15.46 o 
  -7   3   6     2297.14     2259.25     40.18 o 
  -5   3   6     1116.27      915.85     28.88 o 
  -3   3   6     6119.83     6580.98     77.75 o 
  -1   3   6     8331.18     9147.64    220.51 o 
   1   3   6     6461.98     6874.80     77.89 o 
   3   3   6      936.88      929.04     34.19 o 
   5   3   6      520.46      521.87     33.44 o 
   7   3   6      133.46      159.98     22.71 o 
   9   3   6      173.54      152.67     22.34 o 
  11   3   6      207.21      209.49     33.78 o 
 -20   4   6      351.82      405.59     40.02 o 
 -18   4   6      764.28      762.90     74.02 o 
 -16   4   6      252.45      238.38     40.19 o 
 -14   4   6      101.29      105.43     21.25 o 
 -12   4   6      116.28      140.40     20.61 o 
 -10   4   6      904.18      873.04     32.20 o 
  -8   4   6     7757.79     8493.53     99.43 o 
  -6   4   6     5337.65     5629.92     77.73 o 
  -4   4   6      474.59      576.48     24.94 o 
  -2   4   6       64.27      100.45     17.56 o 
   0   4   6       45.04       62.56     17.94 o 
   2   4   6      271.57      258.81     22.86 o 
   4   4   6     2041.78     2002.15     44.02 o 
   6   4   6      594.91      572.09     33.79 o 
   8   4   6        1.32        7.29     13.16 o 
  10   4   6      728.26      690.82     45.68 o 
  12   4   6      287.30      255.67     61.00 o 
 -19   5   6     1194.74     1333.98     58.96 o 
 -17   5   6     1403.42     1459.55     50.06 o 
 -15   5   6     1238.25     1314.56     44.83 o 
 -13   5   6     2107.84     2178.02     55.12 o 
 -11   5   6     1738.00     1821.17     43.15 o 
  -9   5   6     3407.47     3360.94     65.67 o 
  -7   5   6     5300.53     5427.16     68.46 o 
  -5   5   6    17500.94    20955.94    124.49 o 
  -3   5   6     3893.56     3932.15     50.99 o 
  -1   5   6     6011.59     6388.96     82.81 o 
   1   5   6     2873.58     2803.95     54.99 o 
   3   5   6     6429.27     6876.59     84.06 o 
   5   5   6     2721.29     2845.69     60.39 o 
   7   5   6     7074.28     7248.17    156.86 o 
   9   5   6     1064.61     1067.85     49.36 o 
  11   5   6     1019.36      628.88     84.24 o 
 -20   6   6      628.48      628.54     74.64 o 
 -18   6   6       36.24       21.64     22.44 o 
 -16   6   6     1625.30     1649.39     49.86 o 
 -14   6   6      225.48      226.45     24.35 o 
 -12   6   6     2700.48     2741.16     63.11 o 
 -10   6   6     2059.06     2104.19     45.21 o 
  -8   6   6     4110.32     4215.70     75.82 o 
  -6   6   6      385.47      311.09     22.76 o 
  -4   6   6     3975.65     4013.23     58.17 o 
  -2   6   6       10.80       23.21     16.65 o 
   0   6   6      207.46      194.98     18.03 o 
   2   6   6       43.14       41.66     15.28 o 
   4   6   6        4.50        6.24     12.38 o 
   6   6   6      298.15      272.39     33.19 o 
   8   6   6      778.32      761.34     37.40 o 
  10   6   6      324.91      282.61     74.75 o 
 -19   7   6       38.32       36.46     38.25 o 
 -17   7   6      355.95      387.68     44.65 o 
 -15   7   6     3951.61     3984.81     79.50 o 
 -13   7   6      182.55      176.96     24.68 o 
 -11   7   6      321.35      308.74     30.73 o 
  -9   7   6     1916.86     1836.12     42.07 o 
  -7   7   6     1405.21     1264.00     76.10 o 
  -5   7   6     2334.96     2484.74     49.53 o 
  -3   7   6     2528.35     2497.27     51.82 o 
  -1   7   6       20.20       20.38     13.98 o 
   1   7   6       44.11       70.17     15.29 o 
   3   7   6     2162.10     2262.23     46.35 o 
   5   7   6      455.65      454.81     16.57 o 
   7   7   6      666.91      282.47     65.17 o 
   9   7   6      163.94      221.54     71.53 o 
  11   7   6       64.08       18.73     39.04 o 
 -18   8   6     1183.47     1112.47     93.41 o 
 -16   8   6     2317.21     2328.32     61.38 o 
 -14   8   6       34.18       30.29     11.60 o 
 -12   8   6     4270.10     4282.13     86.23 o 
 -10   8   6     2042.88     1982.38     47.21 o 
  -8   8   6     8471.26     9117.56    189.84 o 
  -6   8   6     3383.61     3349.55     57.39 o 
  -4   8   6     3197.73     3260.59     54.57 o 
  -2   8   6      229.61      199.35     19.27 o 
   0   8   6     3879.25     3865.29     70.31 o 
   2   8   6     2020.06     2020.20     46.46 o 
   4   8   6     1428.48     1527.76     67.65 o 
   6   8   6      846.72      933.10     92.05 o 
   8   8   6      815.20      416.51     77.05 o 
  10   8   6      457.93      194.87     59.05 o 
 -17   9   6        9.10       10.95     37.37 o 
 -15   9   6      399.85      380.33     60.12 o 
 -13   9   6      835.80      832.11     38.87 o 
 -11   9   6      230.52      217.94     20.17 o 
  -9   9   6       46.59       39.80     11.91 o 
  -7   9   6      290.49      251.21     23.73 o 
  -5   9   6      130.51      107.36     21.75 o 
  -3   9   6       63.55       56.15     13.44 o 
  -1   9   6     2680.85     2727.64     44.32 o 
   1   9   6       55.77       44.53     12.41 o 
   3   9   6       27.74       29.44     51.85 o 
   5   9   6      372.31      358.74     68.98 o 
   7   9   6      709.24      705.51     83.35 o 
   9   9   6      130.72      145.89     57.35 o 
 -16  10   6      277.65      303.87     63.02 o 
 -14  10   6       13.20       44.87     54.90 o 
 -12  10   6       23.73       33.32     53.24 o 
 -10  10   6       11.18       15.07     15.33 o 
  -8  10   6     1883.52     1906.56     46.99 o 
  -6  10   6      864.80      865.21     31.18 o 
  -4  10   6      101.47      107.22     16.14 o 
  -2  10   6       72.01       80.69     13.39 o 
   0  10   6     2479.74     2449.78     55.08 o 
   2  10   6     1236.55     1231.84     96.53 o 
   4  10   6     1970.28     1844.40    115.60 o 
   6  10   6       64.83       49.48     47.38 o 
   8  10   6      120.82      103.19     57.03 o 
 -15  11   6       39.25       18.49     23.45 o 
 -13  11   6      221.08      238.02     51.18 o 
 -11  11   6      324.37      325.21     29.91 o 
  -9  11   6      438.43      426.52     32.67 o 
  -7  11   6      641.17      601.00     26.58 o 
  -5  11   6       74.41       73.21     14.84 o 
  -3  11   6     1235.27     1236.51     38.28 o 
  -1  11   6      454.88      419.08     20.77 o 
   1  11   6      289.17      280.57     56.40 o 
   3  11   6      369.11      276.60     57.37 o 
   5  11   6      417.27      305.56     65.12 o 
   7  11   6       10.13       21.82     39.99 o 
 -12  12   6     1062.44     1092.85     85.25 o 
 -10  12   6       12.18       21.74     46.73 o 
  -8  12   6     4108.11     4042.17     80.17 o 
  -6  12   6      439.38      412.97     34.42 o 
  -4  12   6      297.42      299.60     29.59 o 
  -2  12   6      163.73      155.83     21.81 o 
   0  12   6      551.66      574.64     67.39 o 
   2  12   6      306.80      338.47     60.29 o 
   4  12   6     2407.16     2162.34    121.60 o 
 -11  13   6     1730.69     1813.76    102.62 o 
  -9  13   6      374.34      380.58     49.86 o 
  -7  13   6      691.08      695.26     37.96 o 
  -5  13   6     2780.32     2909.67     71.51 o 
  -3  13   6      946.90      997.02     77.01 o 
  -1  13   6     1506.14     1580.08     97.41 o 
   1  13   6     1161.61     1207.26     90.18 o 
   3  13   6     1358.36     1430.14     96.97 o 
  -8  14   6      128.50      140.30     40.96 o 
  -6  14   6        1.86       16.38     28.76 o 
  -4  14   6       52.71       44.08     32.85 o 
  -2  14   6      190.78      156.92     43.19 o 
 -21   1   7      220.99      281.69     38.81 o 
 -19   1   7     1291.96     1274.23     56.83 o 
 -17   1   7     3453.19     3465.29    106.58 o 
 -15   1   7       35.77       55.18     16.24 o 
 -13   1   7      375.57      360.51     27.72 o 
 -11   1   7     1875.09     1967.22     43.88 o 
  -9   1   7     5472.81     5305.59     61.41 o 
  -7   1   7     5719.41     6195.53     63.38 o 
  -5   1   7     8627.51     9034.92    428.48 o 
  -3   1   7     1204.24     1583.33     38.71 o 
  -1   1   7     3092.70     2997.12     63.72 o 
   1   1   7     4110.59     4307.42    100.52 o 
   3   1   7     3357.39     3251.23     61.65 o 
   5   1   7     1640.52     1625.03     45.34 o 
   7   1   7     1103.51     1073.53     47.86 o 
   9   1   7      213.42      212.87     35.30 o 
  11   1   7     1023.85      995.73     58.01 o 
 -20   2   7      609.74      605.07     45.82 o 
 -18   2   7      136.12      149.77     64.04 o 
 -16   2   7      596.65      549.99     37.77 o 
 -14   2   7      135.49      139.27     19.52 o 
 -12   2   7      752.27      728.99     31.80 o 
 -10   2   7     2484.29     2350.85     75.43 o 
  -8   2   7     1105.04     1067.90     33.97 o 
  -6   2   7      652.60      553.51     32.41 o 
  -4   2   7     2749.35     2632.53     45.07 o 
  -2   2   7      555.61      556.47     29.58 o 
   0   2   7       17.32       20.95     22.46 o 
   2   2   7     1437.96     1478.26     46.32 o 
   4   2   7      411.50      393.83     26.05 o 
   6   2   7      215.82      211.84     26.54 o 
   8   2   7     1159.22     1116.01     44.64 o 
  10   2   7      347.55      320.60     38.34 o 
 -21   3   7      123.05      101.59     32.13 o 
 -19   3   7      316.36      291.88    110.19 o 
 -17   3   7     1521.72     1409.89     62.36 o 
 -15   3   7      501.29      478.71     38.10 o 
 -13   3   7      917.21      891.43     34.37 o 
 -11   3   7     1388.43     1359.97     42.32 o 
  -9   3   7      676.36      632.05     30.32 o 
  -7   3   7     1571.14     1513.53     38.20 o 
  -5   3   7     3349.36     3468.18     49.76 o 
  -3   3   7     2675.25     2796.54     47.37 o 
  -1   3   7     3416.35     3581.50     56.74 o 
   3   3   7     2254.04     2323.11     49.75 o 
   5   3   7      791.00      778.12     36.16 o 
   7   3   7       91.57      100.19     21.76 o 
   9   3   7      381.34      426.82     45.79 o 
  11   3   7      315.11      337.36     68.63 o 
 -20   4   7      625.98      615.44     44.68 o 
 -18   4   7     2286.82     2259.83     90.00 o 
 -16   4   7     1944.12     1989.35     59.00 o 
 -14   4   7    10127.43    10762.85    324.59 o 
 -12   4   7     3734.64     3767.75     63.38 o 
 -10   4   7    12336.91    13404.35    193.95 o 
  -8   4   7     9455.69     9730.20    102.49 o 
  -6   4   7    18101.59    20806.60    208.44 o 
  -4   4   7    10283.60    11346.76    111.35 o 
  -2   4   7    12012.32    13527.62    189.76 o 
   0   4   7     2200.29     2189.58     50.83 o 
   2   4   7     3898.47     4148.01     64.75 o 
   4   4   7     1870.48     1919.93     52.69 o 
   6   4   7      812.91      822.82     35.49 o 
   8   4   7      891.20      840.62     42.18 o 
  10   4   7      696.02      861.08    104.26 o 
 -19   5   7      132.11       98.88     40.28 o 
 -17   5   7      540.25      466.53     35.48 o 
 -15   5   7       44.50       53.00     14.39 o 
 -13   5   7      555.67      478.64     38.08 o 
 -11   5   7     3526.49     3498.58     60.94 o 
  -9   5   7      907.56      932.47     37.00 o 
  -7   5   7     1953.00     1889.78     48.72 o 
  -5   5   7     1970.16     1919.94     43.03 o 
  -3   5   7     3808.79     3942.44     74.13 o 
  -1   5   7       22.67       22.45     18.53 o 
   1   5   7     5032.07     5316.99     73.96 o 
   3   5   7       98.07       84.98     23.75 o 
   5   5   7       56.02       53.96     14.45 o 
   7   5   7      429.43      396.92     25.37 o 
   9   5   7      499.82      535.54     80.49 o 
 -20   6   7       92.42       97.26     42.86 o 
 -18   6   7      284.07      289.57     53.44 o 
 -16   6   7     2648.29     2676.81     68.59 o 
 -14   6   7     2889.45     3002.18     72.67 o 
 -12   6   7       11.36       15.56     13.66 o 
 -10   6   7      622.09      588.21     28.97 o 
  -8   6   7      132.76      147.76     20.30 o 
  -6   6   7     1851.59     1937.80     46.59 o 
  -4   6   7      438.10      438.04     27.87 o 
  -2   6   7      140.14      116.98     20.30 o 
   0   6   7      651.93      635.34     27.75 o 
   2   6   7     3667.31     3609.09     69.74 o 
   4   6   7      468.16      485.51     23.62 o 
   6   6   7     1180.52     1080.92     33.26 o 
   8   6   7        6.45       -5.28     48.63 o 
  10   6   7       17.63        9.48     39.59 o 
 -19   7   7       21.26       44.43     38.68 o 
 -17   7   7     1324.82     1308.73     52.81 o 
 -15   7   7        6.59       14.31     16.76 o 
 -13   7   7       66.02       62.35     15.86 o 
 -11   7   7      528.64      521.62     38.66 o 
  -9   7   7        8.41       13.65     15.54 o 
  -7   7   7     1429.97     1335.53     68.78 o 
  -5   7   7      140.86      132.03     21.96 o 
  -3   7   7       28.47       30.02     14.85 o 
  -1   7   7       77.68       75.17     19.71 o 
   1   7   7     6106.21     6303.12    108.22 o 
   3   7   7      693.33      679.66     36.20 o 
   5   7   7      342.24      315.97     17.70 o 
   9   7   7      270.75      215.35     62.11 o 
 -18   8   7      204.12      200.21     51.33 o 
 -16   8   7     1618.41     1774.26     59.60 o 
 -14   8   7       56.73       52.01     15.29 o 
 -12   8   7      136.58      101.54     19.19 o 
 -10   8   7      100.00       92.33     19.83 o 
  -8   8   7     1681.09     1677.87     48.03 o 
  -6   8   7     3941.66     3873.54     68.24 o 
  -4   8   7     7579.13     7814.19    120.16 o 
  -2   8   7        2.01        2.78     12.28 o 
   0   8   7      122.06      124.10     17.25 o 
   2   8   7      642.82      641.41     24.66 o 
   4   8   7     1554.53     1492.77     42.35 o 
   6   8   7      554.93      640.14     86.08 o 
   8   8   7      708.44      798.87     92.76 o 
 -17   9   7     1046.04     1094.21     91.49 o 
 -15   9   7     1047.66     1164.49     46.57 o 
 -13   9   7     1523.56     1626.01     55.87 o 
 -11   9   7     2951.68     3164.21     81.10 o 
  -9   9   7     3251.06     3228.64     73.27 o 
  -7   9   7     7172.59     7225.65    150.87 o 
  -5   9   7     2372.84     2384.34     48.52 o 
  -3   9   7     3617.80     3688.98     65.54 o 
  -1   9   7     2507.23     2473.62     57.50 o 
   1   9   7     3105.72     3205.77     67.42 o 
   3   9   7      850.10      844.25     99.74 o 
   5   9   7     1209.42     1142.77     95.92 o 
   7   9   7      327.14      334.55     68.60 o 
 -16  10   7      230.11      236.12     60.07 o 
 -14  10   7      285.28      288.80     55.16 o 
 -12  10   7     1373.08     1408.41     51.76 o 
 -10  10   7      894.73      857.91     46.32 o 
  -8  10   7      535.42      504.32     32.74 o 
  -6  10   7      973.99      966.35     33.25 o 
  -4  10   7     1580.04     1522.76     49.08 o 
  -2  10   7     1090.07     1123.37     38.67 o 
   0  10   7      911.20      963.86     50.22 o 
   2  10   7      330.90      317.44     85.33 o 
   4  10   7      203.23      221.18     80.71 o 
   6  10   7       67.83       51.86     43.65 o 
 -15  11   7       88.67       86.94     44.01 o 
 -13  11   7      111.97       97.15     43.30 o 
 -11  11   7       31.18       24.84     28.01 o 
  -9  11   7      259.67      263.61     31.24 o 
  -7  11   7     1311.48     1265.43     35.03 o 
  -5  11   7       40.59       48.30     18.42 o 
  -3  11   7      348.76      334.10     23.16 o 
  -1  11   7        5.69        6.45      9.63 o 
   1  11   7       71.98       61.27     35.16 o 
   3  11   7      150.58      146.86     66.17 o 
   5  11   7      482.09      525.98     94.78 o 
 -12  12   7      247.27      213.82     52.14 o 
 -10  12   7       27.64       35.96     16.49 o 
  -8  12   7      443.41      451.34     35.48 o 
  -6  12   7     1977.28     1961.40     61.45 o 
  -4  12   7      984.85     1038.79     47.43 o 
  -2  12   7      130.27      135.66     41.36 o 
   0  12   7       96.17       71.23     35.95 o 
 -11  13   7      178.98      140.32     53.63 o 
  -9  13   7        3.42        1.51     28.72 o 
  -7  13   7      386.88      348.68     32.06 o 
  -5  13   7       27.16       20.45     15.50 o 
  -3  13   7        0.98       17.81     32.61 o 
  -1  13   7       34.71       28.72     52.25 o 
   1  13   7        0.56       30.70     54.86 o 
 -22   0   8     1431.36     1715.41    108.28 o 
 -20   0   8     1817.96     1814.83     92.75 o 
 -18   0   8     6537.68     7036.01    175.23 o 
 -16   0   8     6866.19     7253.20    190.10 o 
 -14   0   8     4704.80     5113.17    133.13 o 
 -12   0   8     6961.31     7152.09    152.86 o 
 -10   0   8    11361.30    12508.82    178.39 o 
  -8   0   8     6846.45     6970.48    119.70 o 
  -6   0   8     4995.73     5108.13    100.00 o 
  -4   0   8     3030.09     2749.62     70.82 o 
  -2   0   8     7613.86     7527.71    139.96 o 
   0   0   8    15760.39    18919.63    379.74 o 
   2   0   8    13992.65    15594.84    251.08 o 
   4   0   8     7538.27     8114.33    132.45 o 
   6   0   8     1593.42     1702.49    112.92 o 
   8   0   8      350.01      426.91     76.36 o 
  10   0   8     1209.07     1178.56     90.39 o 
 -21   1   8      446.01      458.84     52.38 o 
 -19   1   8      340.89      296.08    107.90 o 
 -17   1   8     2796.03     2565.75     86.93 o 
 -15   1   8     2519.49     2481.12     65.31 o 
 -13   1   8     4184.42     4262.68     97.67 o 
 -11   1   8      427.94      430.32     28.18 o 
  -9   1   8     1207.64     1194.46     43.38 o 
  -7   1   8       33.68       24.66     22.37 o 
  -5   1   8     1422.36     1464.34     40.08 o 
  -3   1   8      918.48      828.63     34.96 o 
  -1   1   8     2127.08     1938.44     52.07 o 
   1   1   8     2941.29     2847.95     58.81 o 
   3   1   8     2858.71     2838.34     58.05 o 
   5   1   8     1102.07     1091.38     46.38 o 
   7   1   8      428.49      417.76     46.37 o 
   9   1   8      208.12      192.03     35.52 o 
 -20   2   8        5.37        5.91     12.25 o 
 -18   2   8      436.23      357.81     48.52 o 
 -16   2   8       46.86       24.35     19.73 o 
 -14   2   8       14.37        9.09     21.92 o 
 -12   2   8     2611.98     2521.66     55.62 o 
 -10   2   8      870.78      926.27     37.08 o 
  -8   2   8     7946.61     8263.76     94.56 o 
  -6   2   8     3081.23     3150.08     56.19 o 
  -4   2   8     3405.60     3620.70     61.00 o 
  -2   2   8      304.18      378.44     31.33 o 
   0   2   8     2719.05     2768.30     58.48 o 
   2   2   8      452.31      417.64     28.75 o 
   4   2   8      408.24      412.84     35.68 o 
   6   2   8       32.65       21.45     14.91 o 
   8   2   8       60.19       86.15     29.92 o 
  10   2   8       23.69       29.49     33.78 o 
 -21   3   8        7.57       31.54     58.35 o 
 -19   3   8        8.04        9.06     13.41 o 
 -17   3   8      179.63      195.96     35.07 o 
 -15   3   8     3109.24     2961.13     66.11 o 
 -13   3   8       11.99       35.91     19.29 o 
 -11   3   8       19.08       32.36     27.84 o 
  -9   3   8     1924.49     1909.20     51.01 o 
  -7   3   8      480.38      479.82     29.68 o 
  -5   3   8     1711.67     1895.60     45.81 o 
  -3   3   8     1674.98     1773.32     45.43 o 
  -1   3   8      255.88      237.55     29.63 o 
   1   3   8       35.12       27.06     17.65 o 
   3   3   8     3106.88     3182.46     73.07 o 
   5   3   8        7.60       10.97     17.11 o 
   7   3   8      275.61      237.23     24.57 o 
   9   3   8       78.05       74.29     30.02 o 
 -18   4   8      481.45      486.48     58.73 o 
 -16   4   8       37.27       25.87     14.79 o 
 -14   4   8     1528.84     1576.63     48.44 o 
 -12   4   8      240.19      225.32     24.99 o 
 -10   4   8       13.60       14.41     23.67 o 
  -8   4   8      267.08      220.97     24.69 o 
  -6   4   8     1607.98     1597.97     48.45 o 
  -4   4   8     1402.31     1482.84     45.68 o 
  -2   4   8      256.40      232.54     24.14 o 
   0   4   8      282.97      251.89     25.33 o 
   2   4   8      324.47      299.36     29.18 o 
   4   4   8      963.78      969.37     41.19 o 
   6   4   8      311.86      305.53     25.81 o 
   8   4   8      518.31      508.94     43.60 o 
  10   4   8        0.33       25.90     36.61 o 
 -19   5   8     1317.06     1315.51     55.96 o 
 -17   5   8     1475.58     1627.01     60.86 o 
 -15   5   8     5973.10     6188.57    143.27 o 
 -13   5   8       69.29       37.25     16.61 o 
 -11   5   8      205.08      211.08     25.47 o 
  -9   5   8     2427.12     2422.81     56.33 o 
  -7   5   8     3654.02     3677.42     65.89 o 
  -5   5   8     4852.45     4987.85     78.38 o 
  -3   5   8     5967.53     6224.40     90.08 o 
  -1   5   8       23.68       21.72     16.74 o 
   1   5   8     1459.73     1370.73     47.06 o 
   3   5   8     6569.22     6695.34    115.95 o 
   5   5   8     2315.18     2273.30     54.94 o 
   7   5   8     1183.73     1128.51     51.40 o 
   9   5   8      718.10      723.77     90.54 o 
 -20   6   8      668.28      691.88     97.50 o 
 -18   6   8      752.70      616.32     52.76 o 
 -16   6   8      740.60      687.11     37.80 o 
 -14   6   8       65.92       52.35     16.87 o 
 -12   6   8     2275.90     2193.92     54.58 o 
 -10   6   8     3476.27     3475.56     62.10 o 
  -8   6   8     4344.26     4401.92     80.76 o 
  -6   6   8     2306.62     2221.10     51.86 o 
  -4   6   8     1398.14     1377.90     40.88 o 
  -2   6   8       44.46       41.74     14.64 o 
   0   6   8     2389.99     2269.70     55.58 o 
   2   6   8      647.40      617.80     30.04 o 
   4   6   8       60.38       56.52     13.98 o 
   6   6   8       67.56       43.62     15.20 o 
   8   6   8      156.68      171.83     75.38 o 
 -19   7   8       84.63       76.44     34.82 o 
 -17   7   8     1094.97     1123.40     59.69 o 
 -15   7   8      855.11      799.78     38.38 o 
 -13   7   8      847.74      759.39     55.33 o 
 -11   7   8      278.38      243.80     30.48 o 
  -9   7   8      658.02      580.66     32.25 o 
  -7   7   8     1524.04     1419.20     40.57 o 
  -5   7   8     3557.35     3567.29     63.09 o 
  -3   7   8       51.66       49.74     17.04 o 
  -1   7   8       64.12       73.27     17.49 o 
   1   7   8      490.59      421.92     43.37 o 
   3   7   8      715.55      709.88     31.54 o 
   5   7   8      540.51      528.55     72.76 o 
   7   7   8      429.28      434.83     71.45 o 
 -18   8   8      354.43      420.11     79.21 o 
 -16   8   8     1978.01     2078.52     66.13 o 
 -14   8   8      691.61      660.33     31.59 o 
 -12   8   8     2165.37     2002.02     72.08 o 
 -10   8   8     3351.23     3452.01     80.91 o 
  -8   8   8     3024.76     3035.31     56.49 o 
  -6   8   8     1925.55     1844.23     42.37 o 
  -4   8   8     3581.18     3721.73     68.72 o 
  -2   8   8     3171.08     3441.81     64.24 o 
   0   8   8     1082.41     1172.05     38.49 o 
   2   8   8     1900.86     1934.41    101.87 o 
   4   8   8      732.45      753.71     89.21 o 
   6   8   8      682.68      762.66    103.26 o 
 -17   9   8       17.78       16.30     41.34 o 
 -15   9   8        3.05        5.04     12.05 o 
 -13   9   8       13.11        8.28     11.67 o 
 -11   9   8        5.63        8.27     13.02 o 
  -9   9   8       19.98       22.87     15.76 o 
  -7   9   8       65.76       62.69     15.72 o 
  -5   9   8      162.14      132.06     24.13 o 
  -3   9   8      233.64      236.41     22.73 o 
  -1   9   8       16.78       18.86     10.72 o 
   1   9   8      168.59      177.50     22.21 o 
   3   9   8       68.07       58.21     75.39 o 
   5   9   8      250.02      249.84     68.69 o 
 -16  10   8      532.36      602.77     82.20 o 
 -14  10   8      370.30      396.63     33.02 o 
 -12  10   8     1357.05     1353.59     53.48 o 
 -10  10   8        8.71        7.85     13.01 o 
  -8  10   8      472.42      455.23     27.99 o 
  -6  10   8       34.02       30.15     16.42 o 
  -4  10   8     1376.49     1349.04     42.89 o 
  -2  10   8      826.63      798.24     33.95 o 
   0  10   8      308.32      346.56     84.05 o 
   2  10   8       63.74       42.69     40.43 o 
   4  10   8      147.80      133.01     52.55 o 
 -15  11   8       12.18        1.90     35.11 o 
 -13  11   8       76.82       90.51     50.39 o 
 -11  11   8       56.95       74.16     27.46 o 
  -9  11   8      274.25      301.17     33.09 o 
  -7  11   8      153.93      140.93     37.93 o 
  -5  11   8      187.21      172.66     27.47 o 
  -3  11   8       58.26       45.03     24.86 o 
  -1  11   8       86.20       39.80     42.06 o 
   1  11   8      138.97      156.70     56.36 o 
   3  11   8      146.67      134.27     61.00 o 
 -12  12   8      699.44      679.89     71.16 o 
 -10  12   8        2.20       12.69     19.87 o 
  -8  12   8      309.77      287.22     31.36 o 
  -6  12   8      636.34      618.87     41.40 o 
  -4  12   8      173.42      191.69     26.32 o 
  -2  12   8      763.06      793.24     77.99 o 
   0  12   8      446.01      406.59     61.63 o 
  -9  13   8      300.68      306.63     49.33 o 
  -7  13   8      807.09      776.97     43.70 o 
  -5  13   8      976.41      975.48     76.77 o 
  -3  13   8      924.48      974.06     84.48 o 
 -21   1   9      839.62      816.98     49.88 o 
 -19   1   9      455.71      486.15     54.17 o 
 -17   1   9     1705.61     1647.01     70.17 o 
 -15   1   9      144.54      156.51     31.10 o 
 -13   1   9     3426.13     3166.93    245.02 o 
 -11   1   9      528.94      534.18     35.00 o 
  -9   1   9      681.89      653.71     34.51 o 
  -7   1   9     3202.67     2873.38    108.75 o 
  -5   1   9     1414.80     1417.63     48.58 o 
  -3   1   9     1469.12     1425.70     47.49 o 
  -1   1   9     1194.60     1191.01     44.87 o 
   1   1   9      666.42      673.03     40.09 o 
   3   1   9       34.55       35.07     17.44 o 
   5   1   9     2482.26     2612.16     92.34 o 
   7   1   9       23.69       41.36     38.50 o 
   9   1   9      531.93      464.11     46.53 o 
 -20   2   9      169.24      178.71     87.30 o 
 -18   2   9      852.69      877.46     51.25 o 
 -16   2   9      842.43      813.44     59.50 o 
 -14   2   9     1314.19     1337.30     50.60 o 
 -12   2   9     4425.62     3803.53    187.49 o 
 -10   2   9      797.73      830.41     37.32 o 
  -8   2   9     2993.41     3004.19     67.66 o 
  -6   2   9     5767.50     6100.84    106.01 o 
  -4   2   9     2009.78     1910.54     54.31 o 
  -2   2   9      963.00      885.51     40.17 o 
   0   2   9      415.50      384.11     31.07 o 
   2   2   9     1943.24     1926.88     54.87 o 
   4   2   9     2057.03     2026.67     92.59 o 
   6   2   9      219.91      237.88     38.73 o 
   8   2   9       35.95       29.83     42.25 o 
 -21   3   9      253.83      210.03    112.57 o 
 -19   3   9       56.75       51.92     27.03 o 
 -17   3   9     1010.77      975.95     53.47 o 
 -15   3   9     1077.56     1116.72     57.45 o 
 -13   3   9     6259.53     6441.32    148.64 o 
 -11   3   9       27.02       35.11     25.19 o 
  -9   3   9     1714.90     1641.48     48.04 o 
  -7   3   9      283.89      276.89     29.25 o 
  -5   3   9     1467.90     1429.65     43.20 o 
  -3   3   9      275.90      282.23     29.43 o 
  -1   3   9     3263.41     3300.67     77.09 o 
   1   3   9        3.86        3.57     20.03 o 
   3   3   9     1376.28     1327.00     49.18 o 
   5   3   9     1216.94     1168.49     55.84 o 
   7   3   9      432.09      424.62     42.87 o 
 -20   4   9      578.00      603.15     44.96 o 
 -18   4   9      937.90      957.46     51.23 o 
 -16   4   9     8104.27     8190.43    165.66 o 
 -14   4   9     4525.69     4500.82    189.68 o 
 -12   4   9     1930.50     1980.41     59.09 o 
 -10   4   9     8986.51     9516.97    117.18 o 
  -8   4   9    12730.74    13674.48    153.83 o 
  -6   4   9    11217.68    11819.54    164.29 o 
  -4   4   9     9961.36    11320.27    203.41 o 
  -2   4   9     1394.91     1364.39     42.50 o 
   0   4   9      237.06      258.92     30.77 o 
   2   4   9     6387.14     6795.62    110.83 o 
   4   4   9     2393.99     2516.94     63.35 o 
   6   4   9     1166.77     1219.72     58.72 o 
   8   4   9      532.56      573.79     73.58 o 
 -19   5   9      476.13      427.57     45.67 o 
 -17   5   9       13.15       31.62     42.21 o 
 -15   5   9      410.94      385.75     47.73 o 
 -13   5   9      401.89      381.14     32.66 o 
 -11   5   9     1192.44     1151.32     45.18 o 
  -9   5   9     2478.53     2421.15     53.41 o 
  -7   5   9      998.81      954.62     37.90 o 
  -5   5   9       68.30       68.74     17.04 o 
  -3   5   9       10.03       19.01     21.21 o 
  -1   5   9      959.68      932.00     38.17 o 
   1   5   9        3.70        9.69     20.02 o 
   3   5   9      458.22      443.26     27.51 o 
   5   5   9       93.42       91.00     26.96 o 
   7   5   9      218.32      202.05     55.03 o 
 -20   6   9        7.45        5.69     12.41 o 
 -18   6   9      178.58      170.68     38.68 o 
 -16   6   9      580.83      595.45     43.92 o 
 -14   6   9     1390.63     1337.55     95.98 o 
 -12   6   9       52.85       25.90     19.29 o 
 -10   6   9      283.52      270.56     25.39 o 
  -8   6   9       47.84       44.72     18.81 o 
  -6   6   9      376.80      332.95     25.70 o 
  -4   6   9      678.07      646.16     43.81 o 
  -2   6   9      862.22      816.50     34.82 o 
   0   6   9      383.75      432.13     30.72 o 
   2   6   9     1304.77     1236.29     40.53 o 
   4   6   9      573.71      566.89     39.55 o 
   6   6   9        4.93       21.30     44.03 o 
 -19   7   9      152.25      158.34     28.39 o 
 -17   7   9       44.33       35.84     16.39 o 
 -15   7   9      577.02      606.56     53.22 o 
 -13   7   9       66.26       60.36     18.22 o 
 -11   7   9        8.21       22.97     28.14 o 
  -9   7   9      553.20      447.01     33.43 o 
  -7   7   9      131.24      107.23     18.86 o 
  -5   7   9      654.46      566.21     36.67 o 
  -3   7   9      424.67      443.15     31.73 o 
  -1   7   9      622.68      587.40     30.01 o 
   1   7   9      342.57      345.20     23.77 o 
   3   7   9      239.22      192.68     26.90 o 
   5   7   9      247.50      182.77     56.15 o 
 -18   8   9      272.51      282.60     33.61 o 
 -16   8   9       75.07       96.82     27.57 o 
 -14   8   9      656.91      641.43     49.95 o 
 -12   8   9      419.59      391.35     32.93 o 
 -10   8   9      866.83      778.62     38.24 o 
  -8   8   9      288.12      281.30     26.76 o 
  -6   8   9     1348.95     1284.51     47.08 o 
  -4   8   9      345.24      341.71     28.85 o 
  -2   8   9      655.33      635.39     29.79 o 
   0   8   9       32.95       46.92     23.12 o 
   2   8   9      254.15      295.68     28.91 o 
   4   8   9       66.58       70.11     69.04 o 
 -17   9   9      974.53     1047.80     98.55 o 
 -15   9   9     2180.27     2327.57     72.51 o 
 -13   9   9     2587.66     2611.21     71.51 o 
 -11   9   9     3261.02     3414.52     95.82 o 
  -9   9   9     1458.97     1586.27     74.25 o 
  -7   9   9     2718.37     2549.39    147.02 o 
  -5   9   9     2667.16     2603.05     62.37 o 
  -3   9   9     2907.19     2938.83     65.46 o 
  -1   9   9      445.97      495.24     36.23 o 
   1   9   9      587.89      625.63     82.91 o 
   3   9   9      211.03      186.08     73.69 o 
 -16  10   9      228.14      252.31     60.94 o 
 -14  10   9     1009.96      993.38     49.24 o 
 -12  10   9      129.52      117.90     29.30 o 
 -10  10   9     1029.80     1031.43     54.55 o 
  -8  10   9     1839.60     1780.05     89.76 o 
  -6  10   9      499.83      470.11     34.05 o 
  -4  10   9      155.57      136.66     22.37 o 
  -2  10   9     1422.36     1415.86     55.83 o 
   0  10   9      193.64      210.53     58.87 o 
   2  10   9      416.77      429.80     68.02 o 
 -13  11   9      121.74       96.92     24.43 o 
 -11  11   9       54.22       59.44     25.36 o 
  -9  11   9       15.91       14.04     18.63 o 
  -7  11   9      438.12      396.42     34.61 o 
  -5  11   9      284.85      275.56     30.73 o 
  -3  11   9      862.81      826.05     82.56 o 
  -1  11   9       75.30       71.31     36.55 o 
   1  11   9        3.00       44.15     48.24 o 
 -12  12   9       91.41       97.34     46.19 o 
 -10  12   9      530.44      536.91     41.20 o 
  -8  12   9      328.88      355.11     35.74 o 
  -6  12   9      942.87      981.88     50.18 o 
  -4  12   9      119.68      152.20     50.72 o 
  -2  12   9      696.14      623.52     74.18 o 
 -20   0  10     1278.83     1428.88     85.93 o 
 -18   0  10      991.35     1008.06     77.41 o 
 -16   0  10     3271.43     3356.68    166.85 o 
 -14   0  10     7831.94     8193.30    177.69 o 
 -12   0  10    10994.65    12108.03    287.68 o 
 -10   0  10     2724.49     2499.04     80.72 o 
  -8   0  10     7440.52     8262.08    162.43 o 
  -6   0  10     4494.44     4531.14    115.48 o 
  -4   0  10    13705.16    15658.93    239.03 o 
  -2   0  10     7698.30     8190.38    157.75 o 
   0   0  10    10666.96    12080.25    244.24 o 
   2   0  10       41.85       18.97     49.56 o 
   4   0  10     7801.01     8609.11    228.23 o 
   6   0  10     1685.87     1762.06    354.17 o 
 -21   1  10      166.35      109.65     58.19 o 
 -19   1  10      979.91      933.38     52.44 o 
 -17   1  10      736.39      747.85     50.33 o 
 -15   1  10     3446.66     3503.69    106.44 o 
 -13   1  10        3.77       10.49     31.14 o 
 -11   1  10     1707.05     1614.13     46.89 o 
  -9   1  10      875.57      870.57     40.51 o 
  -7   1  10     1606.08     1608.51     49.82 o 
  -5   1  10     1159.76     1112.28     43.85 o 
  -3   1  10     2379.36     2365.62     56.13 o 
  -1   1  10      465.61      393.50     36.67 o 
   1   1  10     1663.98     1646.59     75.93 o 
   3   1  10     1602.41     1605.61     75.06 o 
   5   1  10       42.95       49.48     30.71 o 
   7   1  10       90.94       85.06     33.69 o 
 -20   2  10        7.29       11.18     18.40 o 
 -18   2  10       22.72       23.80     28.21 o 
 -16   2  10      408.62      362.89     38.41 o 
 -14   2  10     1328.07     1335.26     58.58 o 
 -12   2  10     2217.07     2260.57     66.04 o 
 -10   2  10      169.57      123.82     22.48 o 
  -8   2  10     1295.83     1355.76     44.75 o 
  -6   2  10     1185.22     1144.35     41.91 o 
  -4   2  10     1122.01     1096.02     41.35 o 
  -2   2  10      545.84      521.37     44.36 o 
   0   2  10       30.62       28.93     23.16 o 
   2   2  10      171.24      178.35     47.66 o 
   4   2  10      566.55      562.42     54.49 o 
   6   2  10      722.99      727.88     54.65 o 
 -21   3  10       46.11       37.73     42.25 o 
 -19   3  10      234.34      242.94     43.79 o 
 -17   3  10     1045.59     1073.22     57.78 o 
 -15   3  10     2224.56     2174.47     79.13 o 
 -13   3  10      310.85      323.02     41.63 o 
 -11   3  10      207.89      199.52     27.15 o 
  -9   3  10     1933.51     1883.70     49.99 o 
  -7   3  10      768.90      760.67     36.84 o 
  -5   3  10      392.90      377.09     31.34 o 
  -3   3  10      130.32       98.05     25.94 o 
  -1   3  10      223.69      183.50     28.45 o 
   1   3  10      216.01      214.60     25.61 o 
   3   3  10      896.64      924.70     58.45 o 
   5   3  10      187.40      218.37     39.20 o 
   7   3  10      130.17      142.21     31.87 o 
 -20   4  10      293.61      290.53     44.70 o 
 -18   4  10      256.94      223.58     40.32 o 
 -16   4  10      198.55      208.67     35.85 o 
 -14   4  10       68.47       43.48     29.40 o 
 -12   4  10      275.03      283.43     41.65 o 
 -10   4  10      261.21      266.04     28.73 o 
  -8   4  10     1034.93      985.29     40.91 o 
  -6   4  10      738.63      731.00     41.73 o 
  -4   4  10     1166.43     1073.86     45.41 o 
  -2   4  10       21.61       16.37     21.27 o 
   0   4  10      215.45      189.83     25.97 o 
   2   4  10       75.49       66.07     20.52 o 
   4   4  10       56.51       57.32     25.31 o 
   6   4  10       36.69       46.51     28.47 o 
 -19   5  10     1412.06     1447.05     73.60 o 
 -17   5  10     1748.72     1828.19     67.02 o 
 -15   5  10     1849.99     1912.86     70.31 o 
 -13   5  10      833.70      934.35     54.65 o 
 -11   5  10      234.68      228.94     46.36 o 
  -9   5  10     2534.93     2366.55     64.41 o 
  -7   5  10     2896.07     2815.59     71.28 o 
  -5   5  10     3429.28     3282.09     79.07 o 
  -3   5  10      924.36      886.19     39.14 o 
  -1   5  10      951.47      894.43     44.02 o 
   1   5  10      641.80      630.28     37.34 o 
   3   5  10     1547.98     1554.66     69.83 o 
   5   5  10      623.03      555.15     41.73 o 
 -20   6  10      102.23       74.55     26.04 o 
 -18   6  10       85.67       93.75     29.38 o 
 -16   6  10      187.18      204.96     47.72 o 
 -14   6  10     1507.65     1391.44     59.15 o 
 -12   6  10      236.65      228.84     35.45 o 
 -10   6  10      535.08      554.05     61.32 o 
  -8   6  10      752.01      722.35     37.54 o 
  -6   6  10     2934.29     2737.28     64.88 o 
  -4   6  10     1225.87     1231.50     45.91 o 
  -2   6  10     2915.95     2874.54     73.66 o 
   0   6  10       19.88       10.90     18.24 o 
   2   6  10      138.22      133.41     29.56 o 
   4   6  10      158.58      148.41     58.15 o 
   6   6  10      466.57      471.90     75.34 o 
 -19   7  10      111.07       84.38     23.75 o 
 -17   7  10       81.90       77.17     39.01 o 
 -15   7  10     1339.62     1299.20     57.14 o 
 -13   7  10      200.06      205.44     37.39 o 
 -11   7  10     1412.41     1296.03     61.62 o 
  -9   7  10      590.74      581.68     45.62 o 
  -7   7  10      237.95      238.53     26.03 o 
  -5   7  10      827.26      769.23     37.57 o 
  -3   7  10     1458.15     1465.10     50.93 o 
  -1   7  10      126.32      141.28     20.89 o 
   1   7  10      221.81      249.45     30.52 o 
   3   7  10      394.64      353.05     72.31 o 
   5   7  10        4.88        8.21     59.70 o 
 -18   8  10      426.73      372.03     42.51 o 
 -16   8  10      282.37      303.31     39.35 o 
 -14   8  10     1435.57     1346.57     68.04 o 
 -12   8  10     1289.07     1222.19     55.46 o 
 -10   8  10      142.31      146.99     27.87 o 
  -8   8  10     2222.39     2280.98     82.94 o 
  -6   8  10     2743.78     2664.90     71.59 o 
  -4   8  10     2076.85     2174.10     57.70 o 
  -2   8  10     2011.77     2030.37     55.19 o 
   0   8  10     1356.48     1477.69     57.44 o 
   2   8  10       56.79       77.25     46.38 o 
   4   8  10     1163.68     1249.77    109.17 o 
 -17   9  10      100.54       70.19     46.90 o 
 -15   9  10        5.72        9.30     20.63 o 
 -13   9  10       82.71       70.61     27.90 o 
 -11   9  10        9.35       16.33     24.14 o 
  -9   9  10       86.84      105.47     31.45 o 
  -7   9  10      283.56      290.69     36.80 o 
  -5   9  10       20.05       16.47     16.15 o 
  -3   9  10        5.44       15.66     21.75 o 
  -1   9  10       25.42       41.60     19.87 o 
   1   9  10       19.44       52.60     66.05 o 
   3   9  10       41.88       49.83     44.75 o 
 -14  10  10      417.48      403.25     69.70 o 
 -12  10  10      655.86      680.75     59.61 o 
 -10  10  10      180.72      194.89     39.59 o 
  -8  10  10       40.23       54.45     23.66 o 
  -6  10  10       68.35       54.54     23.68 o 
  -4  10  10      135.30      122.45     23.71 o 
  -2  10  10      147.32      122.33     90.97 o 
   0  10  10      126.24       90.37     46.55 o 
 -13  11  10      278.17      275.23     42.33 o 
 -11  11  10      351.90      348.50     44.37 o 
  -9  11  10      228.80      230.63     50.21 o 
  -7  11  10       77.99       65.97     24.11 o 
  -5  11  10       45.42       25.87     33.80 o 
  -3  11  10       30.85       18.37     44.04 o 
  -1  11  10       28.54       41.06     63.44 o 
 -10  12  10      414.84      376.90     49.72 o 
  -8  12  10       37.87       33.69     17.00 o 
  -6  12  10      351.94      361.47     58.39 o 
  -4  12  10     1031.40     1070.43     90.04 o 
 -21   1  11      198.10      160.23     39.84 o 
 -19   1  11      224.12      282.31     41.25 o 
 -17   1  11     1126.79     1194.64     59.70 o 
 -15   1  11     2213.85     2304.95     86.66 o 
 -13   1  11     5912.97     6318.79    130.75 o 
 -11   1  11       12.62        8.12     31.52 o 
  -9   1  11       91.97       90.96     33.51 o 
  -7   1  11     5140.15     4669.73    335.40 o 
  -5   1  11     3643.84     3599.22    108.73 o 
  -3   1  11     2579.47     2502.10     82.30 o 
  -1   1  11      354.13      362.09     50.00 o 
   1   1  11      312.05      220.44     45.48 o 
   3   1  11       96.79       91.30     31.67 o 
   5   1  11     1919.18     2054.08     83.52 o 
 -20   2  11      354.07      387.69     52.27 o 
 -18   2  11       99.35      151.75     38.68 o 
 -16   2  11        9.12       28.36     41.11 o 
 -14   2  11      236.63      185.68     42.41 o 
 -12   2  11      398.38      392.97     49.79 o 
 -10   2  11       73.22       83.41     32.00 o 
  -8   2  11       11.88       19.79     34.55 o 
  -6   2  11     1402.01     1319.36     52.74 o 
  -4   2  11      907.57      803.69     41.02 o 
  -2   2  11      170.16      183.86     41.60 o 
   0   2  11     1015.09      997.83     63.40 o 
   2   2  11      228.46      225.68     39.22 o 
   4   2  11       49.03       56.10     52.06 o 
   6   2  11      419.26      382.96     42.89 o 
 -21   3  11      111.41      106.41     32.59 o 
 -19   3  11      315.80      380.25     41.07 o 
 -17   3  11     1142.28     1122.83     58.37 o 
 -15   3  11     1171.16     1166.96     61.71 o 
 -13   3  11     3212.20     3327.81    109.72 o 
 -11   3  11     1977.24     2026.62     72.58 o 
  -9   3  11      149.07      155.94     35.48 o 
  -7   3  11     1514.11     1467.83     54.31 o 
  -5   3  11       31.40       23.72     15.65 o 
  -3   3  11      882.99      825.40     41.64 o 
  -1   3  11       60.75       66.13     26.97 o 
   1   3  11     1872.83     2012.40     79.22 o 
   3   3  11        3.35       16.47     38.83 o 
   5   3  11     1969.39     2002.27     76.34 o 
 -20   4  11      246.37      190.68     39.03 o 
 -18   4  11     1424.03     1480.81     84.31 o 
 -16   4  11     1044.28     1071.34     57.29 o 
 -14   4  11     5016.51     5170.96    146.30 o 
 -12   4  11     1953.85     2037.85     78.54 o 
 -10   4  11     6811.93     7183.26    137.39 o 
  -8   4  11      611.37      674.29     47.93 o 
  -6   4  11     2989.88     3053.32     70.18 o 
  -4   4  11     1401.67     1358.13     53.35 o 
  -2   4  11     2871.86     2834.10    154.41 o 
   0   4  11     1579.07     1571.96     66.95 o 
   2   4  11     2129.01     2206.60     93.23 o 
   4   4  11      617.52      606.16     47.80 o 
 -19   5  11      446.30      453.12     52.51 o 
 -17   5  11      566.52      538.95     43.56 o 
 -15   5  11     1486.99     1507.37     61.81 o 
 -13   5  11     1707.08     1630.86     74.47 o 
 -11   5  11      271.48      232.95     34.57 o 
  -9   5  11       58.45       91.04     34.72 o 
  -7   5  11      752.99      711.37     51.32 o 
  -5   5  11      527.58      495.78     33.88 o 
  -3   5  11      185.63      199.55     28.50 o 
  -1   5  11        3.72       17.64     24.70 o 
   1   5  11       38.01       50.00     22.82 o 
   3   5  11      117.68      109.67     27.83 o 
 -18   6  11       20.01       24.37     21.88 o 
 -16   6  11       90.07       78.77     25.48 o 
 -14   6  11       91.44      124.95     26.87 o 
 -12   6  11       56.36       66.20     25.16 o 
 -10   6  11      240.18      221.62     38.39 o 
  -8   6  11       33.41       44.25     28.10 o 
  -6   6  11      418.78      392.87     31.60 o 
  -4   6  11      832.10      774.51     37.50 o 
  -2   6  11      328.19      313.41     27.94 o 
   0   6  11      188.14      172.41     35.53 o 
   2   6  11      299.33      270.73     34.82 o 
   4   6  11        7.94       11.46     43.16 o 
 -17   7  11        9.16       24.40     27.31 o 
 -15   7  11      597.09      526.79     49.44 o 
 -13   7  11      794.62      748.27     49.38 o 
 -11   7  11        8.29       16.33     28.36 o 
  -9   7  11      117.87       65.86     23.15 o 
  -7   7  11      282.65      282.49     38.61 o 
  -5   7  11      328.61      316.03     29.69 o 
  -3   7  11      199.82      222.63     25.77 o 
  -1   7  11      221.70      234.43     31.75 o 
   1   7  11       30.99       29.41     20.11 o 
   3   7  11       22.11      -13.13     43.84 o 
 -16   8  11      849.67      865.08     51.16 o 
 -14   8  11      698.51      738.50     50.78 o 
 -12   8  11       98.43       82.85     23.04 o 
 -10   8  11      448.79      397.06     54.49 o 
  -8   8  11      266.84      275.01     36.09 o 
  -6   8  11      302.17      290.10     51.57 o 
  -4   8  11      280.08      292.23     34.04 o 
  -2   8  11      124.26      120.02     25.04 o 
   0   8  11        1.69       24.83     44.90 o 
   2   8  11      432.70      332.97     70.17 o 
 -15   9  11     1762.35     1748.39     65.36 o 
 -13   9  11     2857.82     2987.74    115.19 o 
 -11   9  11     1443.91     1478.35     61.87 o 
  -9   9  11     1921.43     2092.28     73.23 o 
  -7   9  11     1331.50     1308.99     60.14 o 
  -5   9  11     1489.02     1678.78     65.18 o 
  -3   9  11      934.54      902.39     48.25 o 
  -1   9  11      908.35      929.21     94.99 o 
   1   9  11      219.70      274.14     68.49 o 
 -14  10  11       91.88      100.48     29.97 o 
 -12  10  11      911.55      862.48     63.51 o 
 -10  10  11      109.69      120.51     42.85 o 
  -8  10  11       44.91       19.90     21.37 o 
  -6  10  11      543.39      559.59     41.61 o 
  -4  10  11       11.93       11.86     14.65 o 
  -2  10  11      128.13      128.83     59.33 o 
 -11  11  11      153.92      136.53     36.50 o 
  -9  11  11       49.21       50.07     34.12 o 
  -7  11  11      196.97      145.45     42.83 o 
  -5  11  11      700.21      745.15     79.63 o 
 -20   0  12      875.70      981.21     81.08 o 
 -18   0  12      720.80      789.83     75.12 o 
 -16   0  12     2975.76     3060.03    132.53 o 
 -14   0  12     1550.70     1608.69    101.04 o 
 -12   0  12     3384.79     3597.97    155.88 o 
 -10   0  12      378.62      477.82     72.37 o 
  -8   0  12     1504.62     1476.68     90.80 o 
  -6   0  12     3767.97     3604.35    136.61 o 
  -4   0  12     3226.31     3295.82    155.00 o 
  -2   0  12     2149.52     2139.57    118.16 o 
   0   0  12      345.74      351.71     62.97 o 
   2   0  12     1966.50     2086.13    116.44 o 
   4   0  12      693.26      669.92     76.61 o 
 -21   1  12      322.53      315.12     50.77 o 
 -19   1  12        8.46        6.16     24.07 o 
 -17   1  12      253.92      268.49     37.54 o 
 -15   1  12      322.93      314.33     40.34 o 
 -13   1  12     3736.39     3683.04    113.31 o 
 -11   1  12     1693.17     1688.32     70.38 o 
  -9   1  12     1326.32     1328.98     63.55 o 
  -7   1  12      585.80      614.97     50.73 o 
  -5   1  12     1776.64     1774.51     77.56 o 
  -3   1  12      884.76      841.94     57.41 o 
  -1   1  12     1638.09     1642.87     74.83 o 
   1   1  12      134.54      151.64     40.87 o 
   3   1  12        1.25       24.76     42.35 o 
 -20   2  12      212.52      192.53     31.17 o 
 -18   2  12       11.58       15.45     25.44 o 
 -16   2  12      529.86      533.97     55.62 o 
 -14   2  12      226.02      224.35     36.86 o 
 -12   2  12      645.42      736.04     60.12 o 
 -10   2  12      994.61      869.51     53.34 o 
  -8   2  12      347.37      325.42     41.45 o 
  -6   2  12       38.11       59.76     33.15 o 
  -4   2  12      294.95      314.96     43.30 o 
  -2   2  12       28.86       30.92     34.87 o 
   0   2  12      131.64      120.30     40.52 o 
   2   2  12       21.43       24.60     35.23 o 
   4   2  12      744.80      704.51     57.12 o 
 -19   3  12       26.60       12.42     22.25 o 
 -17   3  12      238.33      256.06     35.12 o 
 -15   3  12      873.56      858.49     61.92 o 
 -13   3  12     2275.31     2344.21     88.90 o 
 -11   3  12     4501.80     4649.97    133.04 o 
  -9   3  12       52.33       29.40     40.11 o 
  -7   3  12       96.78       71.97     31.27 o 
  -5   3  12      721.87      649.35     49.35 o 
  -3   3  12      612.51      638.08     52.12 o 
  -1   3  12      631.09      634.72     50.50 o 
   1   3  12      404.66      422.50     52.43 o 
   3   3  12       40.67       27.80     25.35 o 
 -20   4  12      335.06      329.41     53.08 o 
 -18   4  12       11.23       13.61     43.12 o 
 -16   4  12      239.49      241.09     44.77 o 
 -14   4  12        0.60       18.45     26.30 o 
 -12   4  12      881.83      860.80     56.87 o 
 -10   4  12        0.57        3.13     36.40 o 
  -8   4  12     1321.71     1243.53     65.95 o 
  -6   4  12      684.82      692.55     50.51 o 
  -4   4  12      554.68      526.44     51.27 o 
  -2   4  12      246.30      205.98     34.99 o 
   0   4  12       58.82       50.65     27.93 o 
   2   4  12       75.50       49.63     26.55 o 
 -19   5  12      848.97      812.16     51.43 o 
 -17   5  12      837.64      916.55     53.93 o 
 -15   5  12     1028.32      983.69     54.89 o 
 -13   5  12      904.14      955.99     73.79 o 
 -11   5  12     3989.93     4102.94    114.31 o 
  -9   5  12     1013.36     1044.89     59.65 o 
  -7   5  12      550.03      583.99     47.60 o 
  -5   5  12     3584.75     3636.32    107.79 o 
  -3   5  12     1319.29     1367.23     65.36 o 
  -1   5  12      716.18      680.23     48.04 o 
   1   5  12      586.03      597.32     46.59 o 
   3   5  12      181.24      134.57     47.44 o 
 -18   6  12      131.82      126.51     36.22 o 
 -16   6  12      109.92      143.56     32.89 o 
 -14   6  12      230.10      221.63     38.75 o 
 -12   6  12       48.92       62.67     25.05 o 
 -10   6  12       36.71       61.42     31.01 o 
  -8   6  12     1092.73     1104.83     61.11 o 
  -6   6  12      267.59      236.83     39.77 o 
  -4   6  12      874.31      882.33     52.19 o 
  -2   6  12       73.49       51.50     21.74 o 
   0   6  12      175.05      178.64     35.91 o 
   2   6  12       11.07       39.00     44.83 o 
 -17   7  12      103.66       85.24     27.47 o 
 -15   7  12      462.83      418.83     39.10 o 
 -13   7  12      258.84      237.67     34.75 o 
 -11   7  12       91.61      113.78     30.20 o 
  -9   7  12     1452.96     1469.61     65.55 o 
  -7   7  12      341.93      395.12     42.47 o 
  -5   7  12      449.29      418.88     40.12 o 
  -3   7  12      299.75      373.65     37.56 o 
  -1   7  12      172.88      153.45     27.76 o 
   1   7  12       40.05       41.62     33.33 o 
 -16   8  12      613.01      633.26     52.66 o 
 -14   8  12      270.98      246.86     34.49 o 
 -12   8  12      426.58      457.27     41.09 o 
 -10   8  12      337.34      338.79     36.73 o 
  -8   8  12      520.16      536.80     56.01 o 
  -6   8  12     1159.49     1119.36     58.09 o 
  -4   8  12     1560.10     1582.53     62.59 o 
  -2   8  12      268.61      256.32     32.78 o 
   0   8  12      211.03      238.32     67.29 o 
 -15   9  12      152.32      116.81     37.23 o 
 -13   9  12      264.12      221.41     43.39 o 
 -11   9  12      203.85      180.74     36.50 o 
  -9   9  12       19.45       21.89     20.87 o 
  -7   9  12      211.32      219.09     33.63 o 
  -5   9  12      303.00      324.91     38.97 o 
  -3   9  12       16.05       27.29     43.68 o 
 -12  10  12      181.79      196.38     43.48 o 
 -10  10  12        5.45       23.14     20.77 o 
  -8  10  12        9.45        6.63     18.32 o 
  -6  10  12      115.18      123.63     28.00 o 
  -4  10  12       43.58       74.11     48.05 o 
 -19   1  13      709.48      751.99     54.82 o 
 -17   1  13      144.34      128.99     39.90 o 
 -15   1  13      723.54      800.28     57.16 o 
 -13   1  13      567.76      572.57     53.84 o 
 -11   1  13     2881.62     2860.75    106.52 o 
  -9   1  13     1248.16     1149.42     69.45 o 
  -7   1  13     2406.17     2394.36    100.26 o 
  -5   1  13      444.82      419.16     46.65 o 
  -3   1  13     1549.75     1553.89     71.87 o 
  -1   1  13      158.10      147.84     34.29 o 
   1   1  13      563.17      562.45     56.72 o 
 -20   2  13        9.38       21.62     22.79 o 
 -18   2  13       80.05       96.08     28.91 o 
 -16   2  13       16.80       24.97     27.64 o 
 -14   2  13      153.48      203.53     44.27 o 
 -12   2  13       44.98       54.72     29.43 o 
 -10   2  13      413.28      410.61     48.88 o 
  -8   2  13      347.36      283.58     44.25 o 
  -6   2  13      166.24      164.69     39.76 o 
  -4   2  13      540.58      512.01     53.10 o 
  -2   2  13      257.18      271.71     43.47 o 
   0   2  13        8.46       16.90     29.08 o 
   2   2  13        5.29       11.31     25.78 o 
 -19   3  13      336.89      404.68     47.95 o 
 -17   3  13      682.97      694.79     54.07 o 
 -15   3  13     1536.32     1579.05    106.37 o 
 -13   3  13      657.46      673.24     50.29 o 
 -11   3  13      342.58      354.78     45.56 o 
  -9   3  13      113.96       90.49     35.01 o 
  -7   3  13      182.08      198.34     45.75 o 
  -5   3  13      206.53      221.35     40.05 o 
  -3   3  13      570.86      561.99     58.97 o 
  -1   3  13      435.26      436.91     50.97 o 
   1   3  13      122.45      122.43     35.34 o 
 -18   4  13      691.65      673.75     53.26 o 
 -16   4  13      961.37      990.04     63.17 o 
 -14   4  13     1836.04     1896.05     77.08 o 
 -12   4  13     3293.21     3255.18    106.68 o 
 -10   4  13      882.07      946.32     58.28 o 
  -8   4  13       14.50       18.11     28.96 o 
  -6   4  13      810.15      851.48     78.68 o 
  -4   4  13     1597.69     1649.40     70.52 o 
  -2   4  13     1366.47     1473.83     69.50 o 
   0   4  13     1302.47     1333.79     69.26 o 
 -19   5  13      169.71      127.24     29.59 o 
 -17   5  13      494.44      497.58     44.32 o 
 -15   5  13      248.08      244.47     36.68 o 
 -13   5  13       37.25       32.71     30.16 o 
 -11   5  13      625.95      624.90     49.99 o 
  -9   5  13     1855.52     1792.83     72.31 o 
  -7   5  13      100.52       89.63     28.00 o 
  -5   5  13      219.11      190.96     33.24 o 
  -3   5  13      310.13      302.04     44.04 o 
  -1   5  13      221.27      204.76     38.03 o 
 -18   6  13       51.36       31.10     25.65 o 
 -16   6  13       12.32       10.73     30.92 o 
 -14   6  13      524.52      506.77     45.14 o 
 -12   6  13       97.77       82.99     28.15 o 
 -10   6  13     1223.20     1215.96     61.53 o 
  -8   6  13      154.40      120.47     33.59 o 
  -6   6  13      115.70       94.21     30.08 o 
  -4   6  13      148.23      148.06     33.33 o 
  -2   6  13      312.23      288.94     38.40 o 
   0   6  13       36.67       29.16     43.92 o 
 -17   7  13      458.89      470.70     46.49 o 
 -15   7  13       17.61       29.40     28.22 o 
 -13   7  13      313.88      310.02     41.49 o 
 -11   7  13      171.07      175.57     31.14 o 
  -9   7  13     1437.41     1480.13     67.53 o 
  -7   7  13       16.97       17.42     25.60 o 
  -5   7  13      260.07      267.20     42.14 o 
  -3   7  13       54.32       69.71     64.79 o 
 -14   8  13      414.22      388.30     40.58 o 
 -12   8  13        8.88       30.55     27.09 o 
 -10   8  13      385.49      359.99     39.62 o 
  -8   8  13      105.82      103.10     41.77 o 
  -6   8  13       13.27       11.81     15.91 o 
  -4   8  13      821.83      767.41     64.94 o 
 -13   9  13     1050.35     1016.64     56.87 o 
 -11   9  13      451.29      454.78     42.63 o 
  -9   9  13      565.63      629.95     47.95 o 
  -7   9  13     1784.87     1814.98     71.77 o 
  -5   9  13     1237.01     1300.17    103.22 o 
 -18   0  14      132.96       97.83     39.93 o 
 -16   0  14     1527.09     1609.56    100.15 o 
 -14   0  14     1836.58     1967.80    106.38 o 
 -12   0  14     2423.71     2515.31    118.88 o 
 -10   0  14     2790.61     2768.78    126.18 o 
  -8   0  14     1663.95     1599.83    104.92 o 
  -6   0  14       26.60       19.72     40.31 o 
  -4   0  14      437.05      446.76     67.80 o 
  -2   0  14     1041.53     1054.21     91.73 o 
   0   0  14      622.46      634.49     78.01 o 
 -19   1  14      132.04      109.15     59.56 o 
 -17   1  14      265.18      220.94     44.15 o 
 -15   1  14      533.34      549.12     53.15 o 
 -13   1  14      827.71      791.18     55.01 o 
 -11   1  14     1797.99     1790.47     77.42 o 
  -9   1  14      695.77      701.58     55.72 o 
  -7   1  14      727.98      741.83     55.96 o 
  -5   1  14      490.72      476.14     49.93 o 
  -3   1  14      220.19      210.57     41.89 o 
  -1   1  14      100.19       95.14     31.91 o 
 -18   2  14       30.77       24.31     28.53 o 
 -16   2  14       63.43       47.09     26.02 o 
 -14   2  14        5.99       16.52     31.36 o 
 -12   2  14      123.08      105.11     33.01 o 
 -10   2  14       51.82       35.19     28.38 o 
  -8   2  14        7.40        3.37     28.22 o 
  -6   2  14        5.93       15.43     28.42 o 
  -4   2  14       32.79       62.60     42.34 o 
  -2   2  14      274.70      269.67     39.10 o 
   0   2  14       73.65       78.38     33.74 o 
 -19   3  14       86.78       91.29     32.44 o 
 -17   3  14       92.53       95.98     31.45 o 
 -15   3  14      359.46      327.04     40.01 o 
 -13   3  14      345.66      366.97     48.63 o 
 -11   3  14      144.76      167.07     40.20 o 
  -9   3  14      468.82      461.11     46.22 o 
  -7   3  14       79.04       62.97     29.87 o 
  -5   3  14      498.38      447.97     45.47 o 
  -3   3  14      394.93      381.14     49.55 o 
  -1   3  14      562.83      586.68     50.95 o 
 -18   4  14      316.67      351.39     44.21 o 
 -16   4  14        3.90       19.76     28.19 o 
 -14   4  14      355.61      337.84     43.20 o 
 -12   4  14       88.12       67.26     50.16 o 
 -10   4  14       77.95       47.58     26.40 o 
  -8   4  14      220.04      171.09     32.81 o 
  -6   4  14     1173.12     1231.54     67.25 o 
  -4   4  14        3.76       16.79     26.75 o 
  -2   4  14      133.99      150.61     36.00 o 
 -17   5  14      287.47      297.04     38.80 o 
 -15   5  14     1457.49     1563.38     69.32 o 
 -13   5  14      971.65      967.34     57.43 o 
 -11   5  14      861.99      940.19     59.42 o 
  -9   5  14      818.43      805.40     55.12 o 
  -7   5  14      380.59      417.52     44.17 o 
  -5   5  14      950.72      920.55     60.78 o 
  -3   5  14     1464.37     1562.56     70.33 o 
 -16   6  14      219.42      254.74     36.55 o 
 -14   6  14        5.27       25.71     28.23 o 
 -12   6  14      105.46      102.36     37.07 o 
 -10   6  14      941.60      848.66     53.62 o 
  -8   6  14       99.73       99.70     30.16 o 
  -6   6  14        1.79       14.23     23.68 o 
  -4   6  14      316.38      317.91     40.23 o 
 -15   7  14      396.96      404.32     42.67 o 
 -13   7  14      408.93      447.66     44.36 o 
 -11   7  14      782.60      791.38     53.49 o 
  -9   7  14        5.48       24.46     22.73 o 
  -7   7  14       15.23       16.48     29.08 o 
  -5   7  14      910.57      859.94     55.43 o 
 -12   8  14      159.60      171.77     32.43 o 
 -10   8  14      539.85      496.07     45.96 o 
  -8   8  14     1191.20     1168.66     61.00 o 
 -17   1  15       46.62       44.20     34.56 o 
 -15   1  15      196.73      215.31     41.93 o 
 -13   1  15      347.96      378.34     66.62 o 
 -11   1  15      724.54      742.93     59.25 o 
  -9   1  15      708.53      684.78     58.83 o 
  -7   1  15      407.41      430.14     47.50 o 
  -5   1  15      235.78      250.04     39.17 o 
  -3   1  15      467.72      396.71     47.89 o 
 -18   2  15      304.05      336.17     40.59 o 
 -16   2  15        6.10        3.62     23.96 o 
 -14   2  15      437.41      467.13     45.24 o 
 -12   2  15        4.38        5.78     27.00 o 
 -10   2  15       89.47      127.77     41.63 o 
  -8   2  15      405.61      421.75     51.09 o 
  -6   2  15       46.67       44.68     25.19 o 
  -4   2  15       77.90       54.06     26.59 o 
 -17   3  15        7.47       17.92     24.52 o 
 -15   3  15      248.92      269.23     43.28 o 
 -13   3  15      645.24      706.59     53.38 o 
 -11   3  15      269.12      233.71     36.80 o 
  -9   3  15       92.49       97.20     33.14 o 
  -7   3  15      332.35      338.28     59.25 o 
  -5   3  15        1.52       12.32     30.80 o 
 -16   4  15      749.22      667.17     50.66 o 
 -14   4  15     1410.53     1444.91     69.48 o 
 -12   4  15      295.75      318.96     44.99 o 
 -10   4  15     1282.33     1273.80     66.69 o 
  -8   4  15      534.46      489.53     48.64 o 
  -6   4  15      653.18      705.20     53.82 o 
  -4   4  15      660.95      665.86     58.14 o 
 -15   5  15       28.61       22.69     23.74 o 
 -13   5  15       35.62       31.79     35.93 o 
 -11   5  15        2.15       16.24     27.14 o 
  -9   5  15      301.44      295.25     45.13 o 
  -7   5  15      231.18      253.35     47.07 o 
 -14   6  15      786.45      786.84     54.35 o 
 -12   6  15      312.68      251.30     52.11 o 
 -10   6  15       54.90       67.81     34.52 o 
  -8   6  15       19.10       27.32     24.52 o 
 -16   0  16      583.85      550.39     77.61 o 
 -14   0  16     1768.42     1690.53    104.80 o 
 -12   0  16     2662.05     2938.86    141.44 o 
 -10   0  16      351.16      308.41     59.94 o 
  -8   0  16      543.34      565.27     69.41 o 
  -6   0  16      530.45      495.90     70.12 o 
 -15   1  16      729.18      681.14     52.87 o 
 -13   1  16      276.53      267.71     44.75 o 
 -11   1  16      206.68      217.05     38.43 o 
  -9   1  16      372.53      348.34     43.01 o 
  -7   1  16       80.59       67.17     28.88 o 
 -14   2  16      165.26      156.08     35.31 o 
 -12   2  16      124.32      130.14     34.46 o 
 -10   2  16      112.45      115.29     32.19 o 
  -8   2  16      103.71      120.21     38.97 o 
 -15   3  16       62.72       59.55     23.89 o 
 -13   3  16       67.51       68.72     29.32 o 
 -11   3  16        4.93       13.53     24.93 o 
  -9   3  16      127.16      126.82     37.15 o 
 -12   4  16      180.01      178.53     34.88 o 
 -10   4  16      131.95      116.63     36.53 o 
                                                 
